# Supplementary material for: Distinct cortical systems reinstate the content and context of episodic memories
Source: Nat Commun. 2021 Jul 21;12:4444. doi: 10.1038/s41467-021-24393-1 (PMC8295370; doi:10.1038/s41467-021-24393-1)
Supplement: Supplementary file 4 — Source Data [file 41467_2021_24393_MOESM4_ESM.xlsx]

## Sheet: Figure1b_top
Figure1b_top
			Serial Position
			1	2	3	4	5	6	7	8	9	10	11	12
	Subject	1	0.375	0.3	0.36	0.28	0.2	0.125	0.194444	0.277778	0.28	0.28	0.305556	0.138889
		2	0.234848	0.208333	0.24	0.2	0.239583	0.263889	0.326389	0.246528	0.34	0.22	0.385417	0.368056
		3	0.263158	0.315789	0.28	0.24	0.315789	0.236842	0.236842	0.210526	0.28	0.36	0.105263	0.578947
		4	0.7	0.55	0.6	0.36	0.45	0.2	0.470588	0.5	0.48	0.32	0.352941	0.558824
		5	0.361111	0.194444	0.130435	0.26087	0.294118	0.264706	0.176471	0.176471	0.130435	0.26087	0.3125	0.5
		6	0.730769	0.730769	0.625	0.4375	0.807692	0.846154	0.166667	0.208333	0.3125	0.625	0.583333	0.458333
		7	0.523333	0.44	0.32	0.32	0.333333	0.318841	0.507246	0.394928	0.5	0.38	0.367424	0.295455
		8	0.875	0.625	0.8125	0.5625	0.25	0.208333	0.230769	0.538462	0.3125	0.3125	0.461538	0.346154
		9	0.90625	0.875	0.65	0.45	0.40625	0.375	0.285714	0.25	0.25	0.2	0.266667	0.1
		10	0.749143	0.701524	0.83	0.67	0.729333	0.724	0.652857	0.600762	0.49	0.57	0.646	0.54
		11	0.489583	0.305556	0.353333	0.18	0.287879	0.151515	0.242063	0.242063	0.2	0.173333	0.275362	0.314493
		12	0.805556	0.805556	0.84	0.64	0.444444	0.333333	0.236842	0.368421	0.2	0.44	0.289474	0.473684
		13	0.444444	0.25	0.24	0.32	0.305556	0.472222	0.277778	0.166667	0.32	0.2	0.722222	0.333333
		14	0.25	0	0	0	0	0.142857	0	0	0	0	0.142857	0.142857
		15	0.441176	0.264706	0.12	0.16	0.0588235	0.0882353	0.222222	0.194444	0.12	0.12	0.111111	0.111111
		16	0.5	0.633333	0.45	0.5	0.235294	0.147059	0.28125	0.1875	0.2	0.2	0.09375	0.3125
		17	0.666667	0.666667	0.36	0.32	0.416667	0.305556	0.205882	0.382353	0.44	0.36	0.411765	0.441176
		18	0.25	0.222222	0.1	0.15	0.09375	0.03125	0.125	0.125	0.1	0.2	0.125	0.1875
		19	0.765152	0.719697	0.72	0.62	0.4375	0.413194	0.560606	0.507576	0.42	0.46	0.492424	0.655303
		20	0.54	0.444	0.4	0.34	0.41981	0.44219	0.39256	0.450496	0.48	0.42	0.350429	0.310095
		21	0.873016	0.619048	0.66	0.56	0.789683	0.52381	0.515152	0.431818	0.42	0.42	0.515873	0.507937
		22	0.805556	0.472222	0.56	0.32	0.416667	0.25	0.294118	0.323529	0.52	0.24	0.294118	0.441176
		23	0.65625	0.479167	0.323529	0.264706	0.101852	0.166667	0.125	0.09375	0.0263158	0.0526316	0.138889	0.166667
		24	0.375	0.291667	0.5	0.375	0.541667	0.416667	0.423077	0.538462	0.4375	0.4375	0.5	0.541667
		25	0.101449	0.148551	0.14	0.16	0.0978261	0.141304	0.17029	0.148551	0.12	0.16	0.188406	0.152174
		26	0.1375	0.1875	0.12	0.08	0.1375	0.0541667	0.0833333	0.128788	0.2	0.16	0.27193	0.447368
		27	0.734722	0.577778	0.306667	0.253333	0.240972	0.159722	0.333333	0.214	0.28	0.346667	0.352083	0.273611
		28	0.525694	0.384722	0.266667	0.186667	0.311594	0.253623	0.352667	0.244667	0.306667	0.373333	0.317361	0.190972
		29	0.625	0.458333	0.428571	0.142857	0.153846	0	0	0.0833333	0.318182	0.181818	0.115385	0
		30	0.260417	0.3125	0	0.131579	0	0.107843	0.12963	0.0740741	0.0789474	0.157895	0.0784314	0.147059
		31	0.787879	0.681818	0.571429	0.285714	0.615385	0.487179	0.576923	0.5	0.208333	0.25	0.538462	0.615385
		32	0.18254	0	0.101449	0.0144928	0.130435	0.0942029	0.0952381	0.0952381	0.0868056	0.111111	0.23913	0.181159
		33	0.54902	0.323529	0.225	0.3	0.254902	0.294118	0.22549	0.117647	0.361111	0.194444	0.411765	0.294118
		34	0.858974	0.487179	0.285714	0.178571	0.5	0.269231	0.0833333	0.208333	0	0	0.423077	0.230769
		35	0	0.125	0	0.125	0.0833333	0.166667	0	0	0	0.25	0.25	0.25
		36	0.318182	0.136364	0.227273	0.181818	0.2	0.2	0.291667	0.416667	0.318182	0.363636	0.133333	0.15
		37	0.684211	0.526316	0.6	0.52	0.368421	0.315789	0.526316	0.552632	0.52	0.52	0.684211	0.631579
		38	0.192308	0.269231	0.192308	0.307692	0.0714286	0.142857	0.375	0.166667	0.346154	0.423077	0.214286	0.0714286
		39	0.691667	0.463636	0.426667	0.3	0.365972	0.301389	0.347826	0.382609	0.333333	0.24	0.315972	0.305556
		40	0.872549	0.705882	0.520833	0.5625	0.25	0.194444	0.291667	0.239583	0.12963	0.111111	0.333333	0.416667
		41	0.291667	0.322917	0.287879	0.295455	0.175	0.291667	0.323529	0.303922	0.37963	0.277778	0.433333	0.416667
		42	0.25	0.178571	0.0666667	0.0666667	0.0833333	0.125	0.153846	0.153846	0.2	0.133333	0.0666667	0.0666667
		43	0.875	0.75	0.5	0.342105	0.305556	0.361111	0.5	0.277778	0.291667	0.322917	0.222222	0.518519
		44	0.583333	0.25	0.142857	0	0.333333	0.333333	0.166667	0.388889	0	0.0625	0.111111	0.222222
		45	0.7	0.4	0.157895	0.131579	0.382353	0.196078	0.294118	0.176471	0.210526	0.166667	0.392157	0.147059
		46	0.27	0.134667	0.0626667	0.00666667	0.148551	0.118116	0.0569444	0.0222222	0.11	0.08	0.155072	0.104348
		47	0.181818	0.227273	0.181818	0.181818	0.148148	0.185185	0.181818	0.0454545	0.0909091	0	0.296296	0.185185
		48	0.492063	0.365079	0.325397	0.25	0.2	0.2625	0.225694	0.152778	0.372807	0.20614	0.204167	0.2
		49	0.53125	0.302083	0.25	0.227273	0.225397	0.257143	0.215909	0.132576	0.234848	0.128788	0.152381	0.209524
		50	0.24359	0.0769231	0.254902	0.156863	0.152778	0.166667	0.21875	0.166667	0.364583	0.385417	0.541667	0.541667
		51	0.508333	0.470455	0.48	0.393333	0.393939	0.280303	0.340972	0.258333	0.261364	0.212121	0.310606	0.363636
		52	0.401961	0.323529	0.323529	0.176471	0.422222	0.188889	0.239583	0.322917	0.22807	0.342105	0.377778	0.455556
		53	0.746212	0.512121	0.106061	0.155303	0.0798611	0.0347222	0.152174	0.115942	0.0902778	0.03125	0.0381944	0.0416667
		54	0.428667	0.357333	0.288889	0.255556	0.248667	0.216	0.222222	0.202778	0.0773333	0.140667	0.209333	0.152667
		55	0.833333	0.575758	0.733333	0.566667	0.547619	0.47619	0.571429	0.428571	0.535714	0.571429	0.284314	0.313725
		56	0.477273	0.431818	0.458333	0.15625	0.0595238	0.232143	0.125	0.0625	0.155556	0.216667	0.178571	0.0357143
		57	0.574074	0.277778	0.190476	0.214286	0.166667	0.0555556	0.313725	0.421569	0.270833	0.125	0.25	0.138889
		58	0.222222	0.208333	0.205882	0.147059	0.27381	0.321429	0.287037	0.185185	0.166667	0.284314	0.275	0.45
		59	0.188889	0.0555556	0.117647	0.0196078	0.166667	0.166667	0.104167	0.166667	0.133333	0.133333	0.277778	0.261905
		60	0.452381	0.369048	0.470588	0.27451	0.416667	0.511905	0.435185	0.259259	0.21875	0.270833	0.375	0.40625
		61	0.107143	0.107143	0.0438596	0.0131579	0.0572917	0.0729167	0.0740741	0.118519	0.217391	0.0869565	0.188406	0.0543478
		62	0.464776	0.39993	0.472153	0.364596	0.390195	0.410747	0.362188	0.412358	0.331944	0.26875	0.428667	0.475333
		63	0.205882	0.323529	0.351852	0.277778	0.488095	0.172619	0.427778	0.296825	0.412745	0.613725	0.472222	0.261905
		64	0.428571	0.238095	0.259259	0.0925926	0.294872	0.384615	0.185185	0.166667	0.176471	0.411765	0.375	0.21875
		65	0.216667	0.272222	0.259804	0.20098	0.213542	0.296875	0.230556	0.29537	0.401515	0.360606	0.257937	0.230159
		66	0.514646	0.366629	0.259903	0.275725	0.241881	0.30934	0.2822	0.320408	0.339087	0.325198	0.50666	0.365839
		67	0.807692	0.830769	0.594444	0.411111	0.501389	0.343056	0.296296	0.263889	0.22807	0.0438596	0.0833333	0.213542
		68	0.230769	0.115385	0.125	0.0416667	0.0714286	0.142857	0.0833333	0.0416667	0.269231	0.0769231	0.0714286	0.0714286
		69	0.4375	0.34375	0.15625	0.15625	0.233333	0.266667	0.5	0.154762	0.176471	0.264706	0.1	0.166667

## Sheet: Figure1b_bot
Figure1b_bot
			Category
			zoo	birds	insects	oceananimals	farmanimals	landscapes	vehicles	bodyparts	weather	toys	building	tools	instruments	electronics	officesupplies	furniture	flowers	clothing	trees	appliances	beverages	kitchentools	fruit	vegetables	desserts
	Subject	1	0.416667	0	0.25	0.25	0.25	0.333333	0.333333	0.75	0.416667	0.416667	0.416667	0.25	0.0833333	0	0	0.166667	0.416667	0.25	0.25	0	0.583333	0.416667	0.166667	0.166667	0.0833333
		2	0.5	0.375	0.291667	0.166667	0.125	0.416667	0.291667	0.625	0.375	0.166667	0.291667	0.333333	0.375	0.125	0.25	0.25	0.416667	0.208333	0.25	0.125	0.208333	0.208333	0.25	0.208333	0.166667
		3	0.25	0.5	0.166667	0.666667	0.166667	0.5	0.583333	0.0833333	0.5	0.166667	0.166667	0.416667	0	0.25	0.5	0.333333	0.0833333	0.25	0.166667	0.25	0.0833333	0	0.333333	0.25	0.5
		4	0.666667	0.166667	0.25	0.666667	0.166667	0.416667	0.583333	0.583333	0.166667	0.666667	0.5	0.416667	0.416667	0.333333	0.333333	0.583333	0.583333	0.583333	0.916667	0.5	0.5	0.5	0.333333	0.416667	0.5
		5	0.75	0.25	0.0833333	0.25	0.583333	0.416667	0.5	0.5	0.375	0.333333	0.0833333	0.25	0	0.166667	0	0.0833333	0.125	0	0.25	0.166667	0.5	0.125	0.166667	0.25	0.166667
		6	0.125	0.5	0.666667	0.75	0.75	0.5	0.875	0.5	0.75	0.625	0	0.25	0.625	0.375	0.375	0	0.875	0.5	0.75	0	1	0.75	0.5	0.25	0.75
		7	0.666667	0.333333	0.291667	0.5	0.5	0.416667	0.208333	0.541667	0.375	0.625	0.375	0.416667	0.333333	0.291667	0.333333	0.333333	0.333333	0.583333	0.333333	0.291667	0.5	0.416667	0.416667	0.333333	0.375
		8	0.75	0.416667	0.25	0	0.5	0.166667	0.5	0.375	0.625	0.333333	0.5	0.5	0.25	0.5	0.5	0.25	0.625	0.375	0.625	0	0.833333	0.5	0.5	0.375	0.5
		9	0.375	0.75	0.333333	0.75	0.375	0.416667	0.5	0.583333	0.5	0.25	0.375	0.5	0.333333	0.25	0.5	0.25	0.416667	0.125	0.0833333	0.5	0.416667	0.583333	0.5	0.5	0.375
		10	0.729167	0.5625	0.729167	0.6875	0.604167	0.520833	0.541667	0.854167	0.666667	0.520833	0.8125	0.645833	0.5	0.604167	0.604167	0.708333	0.583333	0.708333	0.541667	0.6875	0.708333	0.729167	0.708333	0.6875	0.6875
		11	0.458333	0.291667	0.178571	0.25	0.1875	0.3	0.392857	0.25	0.3125	0.15625	0.208333	0.214286	0.166667	0.125	0.0833333	0.4375	0.333333	0.25	0.0833333	0.15	0.25	0.5625	0.35	0.285714	0.416667
		12	0.583333	0.166667	0.583333	0.833333	0.5	0.666667	0.416667	0.666667	0.666667	0.583333	0.333333	0.5	0.5	0.166667	0.583333	0.25	0.583333	0.583333	0.333333	0.166667	0.75	0.416667	0.333333	0.666667	0.5
		13	0.5	0.333333	0.333333	0.416667	0.166667	0.5	0.166667	0.333333	0.5	0.5	0.666667	0.333333	0.416667	0.166667	0.416667	0.166667	0.166667	0.25	0.25	0.5	0.166667	0.25	0.25	0.416667	0.25
		14	0.25	0.125	0	0	0	0	0	0	0			0	0				0	0.125	0	0			0.5	0
		15	0.333333	0.583333	0	0	0.166667	0.166667	0.166667	0.333333	0.25	0	0.666667	0.333333	0	0.0833333	0	0.166667	0	0	0	0.166667	0.166667	0	0	0.583333	0.0833333
		16	0.625	0.416667	0.375	0	0.25	0.375	0.375	0.25	0.416667	0	0.333333	0.25	0.375	0.25	0	0.416667	0.5	0.166667	0.375	0.25	0.5	0.5	0.25	0.25	0.25
		17	0.666667	0.666667	0.333333	0.666667	0.0833333	0.583333	0.75	0.333333	0.5	0.333333	0.583333	0.416667	0	0.0833333	0.25	0.5	0.333333	0.416667	0.5	0.333333	0.5	0.25	0.75	0.333333	0.333333
		18	0	0.25	0.166667	0.125	0.25	0	0	0.25	0.25	0.0833333	0.166667	0	0	0.25	0.25	0	0.166667	0.5	0	0.0833333	0.166667	0.25	0	0.25	0
		19	0.458333	0.6	0.583333	0.65	0.5	0.7	0.75	0.625	0.6875	0.35	0.833333	0.65	0.583333	0.75	0.75	0.55	0.375	0.35	0.333333	0.625	0.6	0.1	0.75	0.55	0.4
		20	0.625	0.5	0.604167	0.5	0.5	0.25	0.4375	0.4375	0.270833	0.4375	0.354167	0.375	0.4375	0.0833333	0.3125	0.4375	0.5625	0.333333	0.4375	0.3125	0.458333	0.479167	0.479167	0.458333	0.354167
		21	0.625	0.55	0.5	0.6	0.85	0.5	0.4375	0.75	0.416667	0.5625	0.55	0.541667	0.75	0.5	0.55	0.4375	0.5	0.5	0.65	0.6875	0.5	0.333333	0.6875	0.7	0.5625
		22	0.416667	0.416667	0.416667	0.416667	0.666667	0.416667	0.75	0.166667	0.5	0.25	0.166667	0.416667	0.416667	0	0.583333	0.5	0.583333	0.666667	0.333333	0.25	0.416667	0.333333	0.5	0.5	0.5
		23	0.25	0.166667	0.416667	0	0.0833333	0.0833333	0.0833333	0.333333	0.0833333	0.0833333	0.333333	0.25	0.416667	0.333333	0.333333	0.333333	0.416667	0.0833333	0.0833333	0.0833333	0.166667	0.416667	0.25	0.166667	0.166667
		24	0.5	0.25	0.5	0.5	0.875	1	0.333333	1	0.916667	0.333333	1	0.416667	0.416667	0.166667	0	0.375		0.5	0.375	0.75	0.75	0.5	0.25	0	0.25
		25	0.208333	0.0416667	0.125	0.208333	0	0.0416667	0.333333	0.333333	0.25	0.125	0.0833333	0.291667	0.291667	0.125	0.0416667	0.0416667	0.208333	0.0416667	0	0.375	0.0416667	0.291667	0	0.166667	0
		26	0.2	0.0625	0.125	0.1875	0.0625	0.05	0.0833333	0.0833333	0.5	0.4375	0.05	0.166667	0	0.25	0.1875	0.25	0.0833333	0.15	0.1875	0.0833333	0.25	0.25	0.1875	0.15	0.25
		27	0.638889	0.388889	0.25	0.138889	0.444444	0.333333	0.138889	0.416667	0.222222	0.333333	0.333333	0.305556	0.25	0.194444	0.222222	0.361111	0.333333	0.25	0.361111	0.194444	0.472222	0.555556	0.444444	0.25	0.444444
		28	0.722222	0.166667	0.388889	0.444444	0.222222	0.444444	0.138889	0.222222	0.694444	0.222222	0.138889	0.111111	0.25	0.277778	0.305556	0.222222	0.138889	0.0833333	0.166667	0.25	0.611111	0.472222	0.222222	0.5	0.305556
		29	0.25	0.0833333	0.5	0.25	0.375	0.25	0.416667	0		0.166667	0.25	0	0.0833333	0.25	0.5	0.0833333	0.5	0.0833333	0		0.416667	0	0		0.25
		30	0.166667	0.0833333	0.25	0	0.166667	0.0833333	0.5	0	0.5	0.0833333	0.0833333	0.0833333	0	0	0.166667	0.0833333	0	0	0	0.0833333	0.25	0.0833333	0	0.166667	0.333333
		31	0.583333	0.25	0.75	0.625	0.75	0.75	0.583333		0.583333	0.5	0.5	0.5	0	0.25	0.583333	0.625	1		0.5	0	0.5	0.666667		0.375	0.375
		32	0.5	0.4	0.0833333	0.1	0.166667	0	0	0.25	0.166667	0.0625	0.25	0.1	0.0833333	0	0.125	0	0.0833333	0	0	0.0833333	0.125	0	0.125	0.25	0.1
		33	0.416667	0.25	0.333333	0.0833333	0.0833333	0.333333	0.166667	0.666667	0.5	0.0833333	0.333333	0.166667	0.416667	0.5	0.0833333	0.416667	0.166667	0.583333	0.0833333	0.333333	0.583333	0.0833333	0.166667	0.0833333	0.0833333
		34	0.125	0.125	0.333333	0.333333	0.375	0.25	0.416667	0.375	0.25	0		0.375	0.0833333	0.5	0.25	0.166667	0.25	0	0.25	0.5		0.125	0.625	0.333333	0.5
		35	0		0.166667	0.166667	0	0		0	0			0	0.375	0					0			0.125	0	0.25	0.5
		36	0.5	0.5	0.625	0	0.25	0.375		0.0833333	0.25	0.25	0.166667	0.0833333	0.166667	0	0	0.125	0.5	0.333333		0.375		0	0.75	0
		37	0.833333	0.666667	0.5	0.75	0.0833333	0.333333	0.666667	0.666667	0.75	0.416667	0.583333	0.333333	0.666667	0.333333	0.833333	0.416667	0.666667	0.583333	0.5	0.583333	0.75	0.5	0.416667	0.333333	0.666667
		38	0	0.25	0.25	0.25	0	0.583333	0.25	0.125	0.5	0		0	0.25	0.25	0.125	0.333333	0	0	0	0	0.75	0.5	0.416667	0	0.25
		39	0.625	0.321429	0.291667	0.46875	0.15625	0.357143	0.4375	0.464286	0.444444	0.357143	0.321429	0.15625	0.541667	0.25	0.277778	0.321429	0.194444	0.361111	0.392857	0.3125	0.416667	0.25	0.4375	0.583333	0.321429
		40	0.333333	0	0.583333	0.25	0.166667	0.75	0.416667	0.5	0.25	0.25	0.25	0.416667	0.416667	0.416667	0.333333	0.25	0.583333	0.583333	0.416667	0.583333	0.333333	0.666667	0.25	0.333333	0.25
		41	0.75	0.3125	0.625	0.4	0.125	0.25	0.333333	0.25	0.3125	0.1875	0.5625	0.375	0.1875	0.1875	0	0.5625	0.583333	0.3125	0.125	0.125	0.208333	0.5625	0.333333	0.0625	0.25
		42	0.375	0	0.375	0.625	0	0	0	0	0.333333	0	0	0.25	0	0	0.25	0	0	0	0	0	0	0	0.25	0.166667
		43	0.75	0.333333	0.5	0.333333	0.416667	0.583333	0.416667	0.166667	0.75	0.583333	0.416667	0.583333	0.333333	0.0833333	0.333333	0.333333	0.5	0.666667	0.75	0.333333	0.416667	0.416667	0.416667	0.333333	0.166667
		44		0	0.25		0	0.25	0		0	0.166667	0.5	0.375	0.25		0	0.5	0	0.25	0.25	0.166667	0.25	0.25	0.375	0.25
		45	0.416667	0.25	0.666667	0.333333	0.333333	0	0.25	0.5	0.5	0.0833333	0.333333	0.333333	0.416667	0.25	0.166667	0.25	0.25	0	0.333333	0.333333	0.166667	0.25	0.5	0.583333	0.0833333
		46	0.222222	0.09375	0.194444	0.166667	0.111111	0.0555556	0.111111	0	0.166667	0.305556	0.0555556	0.0833333	0	0	0.0625	0.0555556	0.0833333	0.138889	0.0555556	0.0277778	0.111111	0.111111	0.25	0.138889	0.0833333
		47	0	0.25	0.125	0.25	0.25	0.125	0.125	0.333333	0.5	0.25	0.25	0	0.25	0	0.25	0.25			0	0	0.5	0	0	0	0
		48	0.3125	0.208333	0.25	0.166667	0.25	0.3125	0.291667	0.35	0.291667	0.4375	0.625	0.208333	0.3	0.0625	0	0.3	0.25	0.5	0.2	0.0625	0.2	0.45	0.125	0.541667	0.3
		49	0.6875	0.125	0.35	0.291667	0.05	0.208333	0.25	0.208333	0.5	0.35	0.291667	0.3	0	0.166667	0.125	0.166667	0.25	0.333333	0.25	0.0625	0.3	0.25	0.208333	0.25	0.1
		50	0.25	0.25	0.333333	0.0833333	0.166667	0.5	0.333333	0.166667	0.416667	0	0.166667	0.25	0.25	0.25	0	0.416667	0.583333	0.416667	0.583333	0.333333	0.333333	0.416667	0.25	0.166667	0.5
		51	0.375	0.291667	0.5	0.333333	0.25	0.333333	0.25	0.458333	0.375	0.5	0.375	0.333333	0.25	0.333333	0.25	0.333333	0.375	0.541667	0.416667	0.291667	0.583333	0.5	0.333333	0.416667	0.25
		52	0.333333	0.5	0.583333	0.222222	0.416667	0.166667	0.166667	0.25	0.333333	0.416667	0.0833333	0.25	0.166667	0.25	0.166667	0.416667	0.333333	0.416667	0.5	0.0952381	0.5	0.333333	0.4	0.583333	0.375
		53	0.208333	0.125	0.25	0.125	0.0833333	0.0833333	0.0416667	0.416667	0.208333	0.125	0.208333	0.0833333	0.25	0.0416667	0.25	0	0.0416667	0.25	0	0.25	0.125	0.25	0.25	0.416667	0.166667
		54	0.305556	0.222222	0.166667	0.388889	0.277778	0.222222	0.388889	0.166667	0.166667	0.166667	0.25	0.333333	0.194444	0.0555556	0.166667	0.305556	0.277778	0.361111	0.25	0.222222	0.111111	0.333333	0.222222	0.194444	0.194444
		55	0.75	0.5	0.625	0.625	0.583333	0.625	0.5	0.416667	0.333333	0.5	0.5	0.375	0.75	0.333333	0.666667	0.25	0.625	0.666667	0.625	0.416667	0.375	0.333333	0.833333	0.625	1
		56	0.25	0.1875	0.375	0.25	0.166667	0.166667	0.125	0.166667	0.375	0.0833333	0.333333	0.05	0.5	0.0833333	0	0	0.1875	0.4	0.125	0	0.25	0.333333	0.3125	0.166667	0
		57	0.583333	0.333333	0.166667	0.333333	0	0.333333	0.25	0.166667	0.333333	0.416667	0.5	0	0.0833333	0	0	0.416667	0.333333	0.166667	0.333333	0.166667	0.333333	0.166667	0.25	0.333333	0.166667
		58	0.333333	0.25	0.333333	0.5	0.0833333	0.166667	0.166667	0.75	0.166667	0.416667	0.25	0.166667	0.25	0.166667	0.5	0.0833333	0	0.166667	0.166667	0.166667	0.583333	0.333333	0.166667	0.333333	0
		59	0.333333	0	0.25	0.25	0	0	0.333333	0.0833333	0.416667	0.25	0.333333	0.166667	0.166667	0.25	0.333333	0	0	0.416667	0	0.25	0	0	0.166667	0.166667	0.166667
		60	0.75	0.75	0.5	0.583333	0.666667	0.416667	0.333333	0.166667	0.5	0.25	0.416667	0.333333	0.25	0.416667	0	0.333333	0.333333	0.5	0.333333	0.166667	0	0.333333	0.333333	0.25	0.5
		61	0.1875	0	0.0625	0.25	0.25	0	0.125	0	0.125	0	0	0.0416667	0.1875	0.25	0.0714286	0.05	0	0.0357143	0	0.208333	0.0833333	0.1	0.1	0.25	0
		62	0.454545	0.409091	0.525	0.25	0.409091	0.5	0.15	0.222222	0.475	0.0714286	0.5625	0.59375	0.59375	0.272727	0.305556	0.409091	0.625	0.472222	0.225	0.479167	0.25	0.416667	0.375	0.6	0.275
		63	0.375	0.25	0.416667	0.458333	0.25	0.5	0.25	0.35	0.333333	0.375	0.416667	0.45	0.416667	0.416667	0.375	0.375	0.4375	0.25	0.2	0.375	0.5625	0.583333	0.25	0.2	0.583333
		64	0.333333	0.25	0.5	0.25	0.333333	0.166667	0.25	0.25	0.25	0.166667	0.333333	0.333333	0.166667	0.166667	0.0833333	0.166667	0.583333	0.0833333	0.25	0.333333	0	0.25	0.333333	0.5	0.333333
		65	0.375	0.125	0.25	0.125	0.25	0.375	0.416667	0.35	0.416667	0.25	0.25	0.166667	0.416667	0.166667	0.363636	0.3	0.272727	0.0833333	0.208333	0.1	0.458333	0.3	0.35	0.375	0.375
		66	0.25	0.145833	0.25	0.229167	0.318182	0.25	0.5	0.555556	0.590909	0.425	0.305556	0.295455	0.375	0.113636	0.25	0.3	0.3	0.25	0.2	0.333333	0.525	0.454545	0.5	0.277778	0.333333
		67	0.45	0.5	0.333333	0.25	0.666667	0.375		0.75	0.4375	0.291667	0.625	0.333333	0.1875	0.416667	0.333333	0.541667	0.5	0.5	0.0833333	0.55	0.375	0.25	0.5	0.1875	0.375
		68	0.125	0	0.0833333	0	0	0	0.416667	0.25	0.25	0	0.25	0.25	0	0	0	0.125	0	0.5	0.0833333	0	0.0833333	0		0.25	0
		69	0.0833333	0.25	0.416667	0.5	0.5	0.375	0.25	0	0	0.5	0.25	0.166667	0.375	0.375	0.25	0	0.416667	0	0.333333	0.5	0	0.166667	0.5	0.166667	0.0833333

## Sheet: Figure1d
Figure1d
			PC Score
			Dim1	Dim2	Dim3
	Category	vegetables	0.374947	-0.284575	0.0777704
		beverages	0.127478	-0.232678	-0.03887
		desserts	0.129946	-0.30786	0.125008
		fruit	0.352107	-0.242288	-0.0669892
		kitchentools	-0.129902	-0.236089	0.235395
		clothing	-0.182488	-0.0694985	-0.013081
		appliances	-0.240534	-0.220177	0.138873
		oceananimals	0.266649	0.195326	0.200566
		farmanimals	0.216448	0.193887	0.195982
		flowers	0.30469	-0.0662758	-0.215486
		insects	0.192943	0.217599	0.0207178
		officesupplies	-0.190102	-0.0498959	0.0958009
		furniture	-0.315991	-0.0523184	0.00777519
		building	-0.318206	0.0405587	-0.073446
		zoo	0.132818	0.434699	0.19016
		birds	0.209371	0.286431	0.0629195
		bodyparts	-0.167215	0.0917237	0.118127
		tools	-0.233128	0.00155029	0.0768388
		trees	0.202132	-0.0840826	-0.264092
		electronics	-0.220406	-0.0197496	-0.00143984
		toys	-0.0899031	0.041845	-0.0452767
		landscapes	-0.0233386	0.164324	-0.238494
		weather	-0.0450641	0.0834342	-0.219232
		instruments	-0.123942	-0.0170551	-0.285348
		vehicles	-0.229307	0.131163	-0.0841806

## Sheet: Figure1f
Figure1f
			Factor Score
			Temporal	Categorical
	Subject	1	0.614322	0.746494
		2	0.593684	0.696812
		3	0.630544	0.697338
		4	0.616528	0.741422
		5	0.554053	0.762601
		6	0.563414	0.702533
		7	0.532422	0.651594
		8	0.553767	0.677386
		9	0.669944	0.59844
		10	0.547365	0.749889
		11	0.579785	0.766255
		12	0.629685	0.705097
		13	0.553731	0.751917
		14	0.95	0.9
		15	0.681765	0.764005
		16	0.652329	0.657317
		17	0.557828	0.652721
		18	0.57598	0.700505
		19	0.654624	0.686531
		20	0.590221	0.723383
		21	0.705241	0.673886
		22	0.619074	0.674076
		23	0.724471	0.629259
		24	0.666317	0.746478
		25	0.450283	0.671781
		26	0.621151	0.620787
		27	0.594614	0.696905
		28	0.597914	0.70413
		29	0.815157	0.717575
		30	0.458889	0.818803
		31	0.546102	0.720467
		32	0.606044	0.722469
		33	0.498567	0.741263
		34	0.638761	0.678059
		35	0.481111	0.822222
		36	0.619093	0.679117
		37	0.526432	0.722558
		38	0.537667	0.733234
		39	0.614028	0.640799
		40	0.680111	0.710297
		41	0.553184	0.680168
		42	0.743201	0.782016
		43	0.532463	0.728015
		44	0.708642	0.647037
		45	0.61785	0.673837
		46	0.644444	0.67791
		47	0.668519	0.755247
		48	0.632852	0.726246
		49	0.482449	0.760055
		50	0.604726	0.690353
		51	0.602575	0.682065
		52	0.574267	0.632532
		53	0.609	0.734748
		54	0.662553	0.661285
		55	0.625912	0.675616
		56	0.777275	0.688735
		57	0.594345	0.77904
		58	0.630004	0.63692
		59	0.641276	0.676262
		60	0.541019	0.731999
		61	0.55531	0.555377
		62	0.601375	0.790746
		63	0.560095	0.684689
		64	0.573293	0.706271
		65	0.788403	0.660843
		66	0.566513	0.690249
		67	0.793578	0.638604
		68	0.613194	0.663426
		69	0.470954	0.708266

## Sheet: Figure2a_bl
Figure2a_bl
			Frequency
			3	5	10	17	31	56	100	180
	Subject	1	0.0116659	-0.00767441	0.0654302	0.0309577	-0.00834521	0.0305843	0.0467622	0.00631806
		2	-0.046692	-0.0503961	-0.0400588	-0.0126657	0.0306822	0.0298648	0.0348446	0.0670335
		3	-0.00507439	0.0133734	-0.0327688	-0.0158446	-0.12166	-0.078806	-0.023756	0.026706
		4	-0.00877606	0.0280018	0.0785931	0.0262369	-0.0342458	-0.00261433	-0.0944397	-0.00705602
		5	0.0201567	0.0311098	-0.00279038	0.0112243	0.0147836	0.035106	0.0269687	0.016855
		6	-0.0559159	-0.094214	-0.019431	0.0596032	0.0227314	0.000864004	-0.000761085	0.0311623
		7	0.0410165	0.0258482	0.0794308	0.0578808	0.0108673	-0.0703841	-0.00178423	-0.00737442
		8	-0.0278906	-0.0390131	-0.0389372	-0.010436	-0.0205707	-0.00923304	-0.0340922	-0.0372874
		9	0.0508818	0.0407178	0.00718649	0.0214166	-0.00557645	-0.00107653	0.028321	-0.00311459
		10	0.00616566	0.0220308	0.000839568	0.0249834	0.00756874	0.00476714	0.0370835	-0.0665073
		11	0.0371522	0.0206351	0.145819	0.0578645	0.0273114	-0.0152677	0.0113365	-0.0935218
		12	0.0109817	0.0209877	-0.0113959	0.0114118	0.0188884	-0.00701087	-0.00673602	0.00332297
		13	0.00729166	-0.0483301	0.00400085	0.00619636	0.0235096	0.024646	0.0328996	0.00626742
		14	0.0081485	-0.00893187	0.0471194	0.0336581	0.0048208	-0.00532391	0.0766282	-0.0146572
		15	-0.0025762	0.0492406	0.0752359	0.0819387	-0.0108421	0.0258355	0.0472721	0.0150027
		16	-0.0550338	0.058418	0.0870598	0.164629	0.153571	-0.0699109	-0.0321902	0.0197898
		17	-0.0595864	-0.0278041	-0.0421756	-0.0200264	-0.040027	-0.0303137	0.00101773	0.0120233
		18	-0.0393792	0.0177872	0.0916377	0.0262331	-0.0437729	0.0634595	0.0947725	0.0220377
		19	0.027958	0.0296486	0.0146238	0.062005	0.0695915	-0.00145378	0.104863	0.0535474
		20	0.0489183	0.060192	0.114453	0.112002	0.0710279	0.0387213	0.0807734	0.010295
		21	-0.00343387	0.0031156	-0.0210127	-0.065705	-0.0982295	-0.118859	-0.0898264	-0.0204481
		22	0.00301801	-0.0695995	-0.132185	-0.158107	-0.113891	-0.00582342	0.113033	0.0514548
		23	-0.00121196	-0.0560684	-0.00338206	-0.0324579	-0.0229996	0.00283151	0.00873341	-0.0122916
		24
		25	-0.0864837	-0.0853336	-0.169489	-0.0257562	0.00513466	0.00397749	-0.0103546	-0.101771
		26	-0.0297003	-0.00195393	0.00708549	0.0237677	0.0134578	0.0269965	0.00858019	-0.017399
		27	-0.0672372	-0.105216	-0.089364	-0.0822714	-0.053765	-0.027794	-0.0376261	-0.00071395
		28	0.0424544	0.0550142	0.0376581	-0.00383111	0.0230623	-0.0396953	-0.0175088	-0.0653993
		29	-0.00983002	-0.0111371	0.155107	0.0506472	0.0238861	0.00902114	0.00471847	0.0307467
		30	-0.241689	-0.149291	0.0227445	-0.0483383	-0.0173953	0.00246925	-0.00806864	-0.00290726
		31	-0.0799588	-0.0307725	-0.00280775	-0.0619621	-0.0140277	-0.130844	-0.0669006	-0.00208916
		32	0.119935	0.108468	0.0496467	0.0529349	0.00222043	0.0260333	-0.0181138	-0.152615
		33	0.0142684	0.0263469	0.0860334	0.0986403	0.0552891	0.0178825	0.0260809	-0.0144062
		34	0.0580661	-0.011295	0.0400218	0.0268061	-0.089306	0.00734334	0.04424	0.00157853
		35	0.0474265	-0.0205823	-0.063234	-0.0878504	-0.0589458	-0.0312022	-0.0676562	-0.0769129
		36	-0.0016717	0.00045331	0.0263873	-0.0270908	-0.0194764	0.0129676	0.00554037	0.0383768
		37	0.0199842	0.0458752	0.0347761	-0.00327501	0.0150953	0.0302659	0.00747481	0.00979483
		38	0.0115427	0.0985233	0.0091649	0.0184963	0.0496961	0.0361211	-0.000731661	0.0254421
		39	0.0228579	0.0134101	-0.117071	-0.0180785	0.00763572	0.0276457	0.00827978	-0.00178996
		40	-0.080665	-0.12631	-0.0928411	-0.0757099	-0.0255005	0.0369548	0.0230388	0.0828614
		41	-0.0055164	0.00658013	0.0441749	0.029603	-0.0107186	0.00767863	0.0279687	0.0180808
		42	-0.0281331	-0.0205717	-0.0230532	0.0181466	0.0133968	-0.0653937	0.0242168	0.024264
		43	0.00625876	0.00474309	0.00861272	-0.00664825	0.0213364	-0.000254852	-0.0292059	0.0188585
		44	0.0485421	0.0036357	0.0180661	-0.0126446	-0.0362311	-0.0669255	-0.0599512	-0.0344952
		45	-0.0253234	0.0394812	0.0185286	0.0243077	-0.0156029	-0.0142429	0.0117273	-0.00451113
		46	0.0407021	0.0229827	0.0284283	0.107468	0.0078925	-0.0126433	-0.058008	-0.0876379
		47	0.00536352	0.00892528	0.062819	0.132134	0.046387	0.0463686	0.048434	-0.00102652
		48	0.0611937	0.0893317	0.109073	0.107768	0.155825	0.105244	0.0478667	0.132811
		49	0.0525483	0.0561792	0.353407	0.162094	-0.0190823	0.0226637	0.0427338	0.0370093
		50	-0.0208916	-0.0347781	0.0651193	0.0146705	0.00191469	-0.021951	0.00456383	-0.0123132
		51	-0.0417877	-0.013849	0.0724529	0.0386911	-0.0179865	-0.0814468	-0.105356	0.0082207
		52	-0.0154574	-0.0245265	-0.014413	-0.0216747	0.00425324	-0.00971225	-0.0244286	-0.0468433
		53
		54	0.090222	0.0486816	0.0401851	0.0787622	0.00624403	-0.00461351	-0.0076155	-0.045291
		55	-0.00521067	-0.00676281	0.034701	0.0260697	0.0253025	0.0065485	0.0443942	-0.0715553
		56	0.100969	0.173816	0.0928974	0.0936393	0.0338138	0.00299288	-0.00340288	0.00369888
		57
		58	-0.00251195	-0.0057716	-0.0290091	-0.0345775	-0.0121543	-0.00999702	-0.032333	0.00896906
		59	-0.0264636	0.00455192	0.0143554	0.114253	0.0509591	0.0463132	0.00549905	-0.123261
		60	-0.0298036	-0.0912466	-0.167162	-0.103961	-0.0684918	-0.0209376	-0.0249371	-0.0205833
		61	0.0123085	0.124005	0.134673	0.134351	0.0597175	0.0182835	0.0730446	-0.00337481
		62	-0.0489807	-0.0522628	-0.00644276	-0.00521813	-0.0282341	-0.00740167	0.0244393	0.0267387
		63	-0.0703922	-0.179601	-0.0642091	0.0149084	-0.0220576	0.0393831	-0.0312623	0.0830164
		64	-0.021862	0.00106799	-0.0277412	-0.0167322	4.15438e-05	-0.00400644	-0.0106606	-0.007291
		65	0.147186	0.227011	0.333179	0.376156	0.294219	0.29403	0.171609	0.0953273
		66	-0.0804898	-0.0684131	-0.0310722	0.00861474	-0.028208	-0.0674616	-0.049969	-0.143539
		67	-0.0701781	-0.0283757	0.00633903	0.0426556	0.0652504	0.0558571	0.049622	0.0481465
		68
		69	0.110944	0.112759	0.041594	0.0298487	0.0277285	0.0389351	0.0125257	0.0123357

## Sheet: Figure2a_br
Figure2a_br
			Frequency
			3	5	10	17	31	56	100	180
	Subject	1	0.000804351	0.0122658	-0.0513038	-0.0371049	-0.0080345	0.0195198	0.00175844	0.0109141
		2	0.0272859	0.0272368	-0.00317068	0.0283363	0.0161234	0.0396952	0.0272555	0.0204063
		3	0.0322149	-0.0553432	-0.0926682	-0.0851048	-0.194735	-0.19906	-0.285347	-0.195703
		4	-0.00369415	0.0237608	-0.0225176	-0.110803	-0.0579073	-0.0376786	-0.192173	-0.0432541
		5	-0.0188241	-0.0415717	0.0303897	-0.00411035	0.00808986	-0.00601557	-0.00181419	-0.0147727
		6	0.0581814	0.0276288	-0.0372662	-0.0710884	-0.0662	-0.00698823	-0.0370067	-0.0261106
		7	0.0669119	0.0450631	0.0200472	0.0076813	0.0126199	0.100351	0.0761694	0.0512588
		8	0.062012	0.0479795	0.0813628	0.0229161	0.00746834	0.0170481	0.0345946	0.0560126
		9	-0.0462232	-0.0678836	-0.0111566	-0.0286946	-0.000616039	-0.00984157	-0.023409	0.00223285
		10	0.000327915	-0.00935208	-0.017453	-0.00338825	-0.00491249	0.000122665	-0.0225444	0.0284251
		11	-0.00213041	-0.00671228	-0.0230879	0.00360615	-0.00516204	-0.00345705	0.00820139	0.0801745
		12	0.00131322	0.0324495	0.0181858	0.0106813	0.0161422	0.032153	0.059316	0.0031259
		13	0.010415	0.00144849	0.0254181	-0.00755363	0.00616561	0.0859118	0.0749512	0.0646115
		14	0.0948884	0.0515958	0.0852909	0.0888079	0.0173117	0.0614392	0.0463664	0.07652
		15	0.0437721	0.0748022	0.062011	0.0335368	0.0142675	0.00651025	0.0160533	0.034892
		16	-0.00689029	-0.0425431	-0.0385732	-0.0405854	0.0221872	-0.0676617	0.0299204	-0.00237551
		17	0.0180657	0.0183019	0.0491834	0.0191504	0.0392661	0.0373873	0.0343458	0.00430208
		18	-0.0213278	-0.0194174	-0.0331804	-0.123388	-0.0147346	-0.0379936	-0.0340043	-0.00656705
		19	0.0277548	0.0499677	0.0980346	0.0665844	0.0809459	0.0803634	0.0201855	-0.0110858
		20	0.00582666	0.0230443	-0.00875261	-0.0111166	-0.0148466	0.00776627	0.0317904	0.0470686
		21	0.0634557	0.0850711	0.121623	0.0183057	-0.0509709	-0.043346	-0.030804	0.0690636
		22	0.1118	0.17255	0.057739	0.0419601	0.0200085	-0.000543655	0.0169855	0.0531733
		23	-0.0247082	-0.0473488	0.0279034	0.000934911	-0.0275568	-0.0157822	0.0306019	0.00474816
		24
		25	0.0946909	0.167873	0.0282215	-0.0641929	-0.0163255	0.00705725	-0.00173793	-0.0203187
		26	0.111082	0.109706	0.106484	-0.00706733	-0.00573156	0.00813922	0.0304361	0.0115088
		27	-0.0671167	-0.0360311	-0.0562171	-0.0545706	-0.0357697	-0.0974472	-0.00676076	0.0674867
		28	0.0906282	0.0928388	0.0732479	0.0680375	0.0776809	0.148254	0.0601981	0.0655132
		29	-0.0109348	0.00412218	-0.00858482	0.00529789	0.00792902	0.0497386	0.0512984	0.0740094
		30	-0.0216646	0.0159341	0.0464904	0.0169501	-0.0151153	-0.00859248	0.0575525	0.0492895
		31	0.0298722	0.263499	0.171009	0.053556	0.0881379	0.0204036	0.0156493	0.000802566
		32	-0.0638239	-0.0697155	-0.0168157	-0.0323389	-0.0149486	0.0116588	0.0471209	-0.0380822
		33	0.0611542	0.0275489	0.00188938	-0.017031	-0.00703608	0.0366817	0.0120587	0.036998
		34	0.0235309	-0.024194	0.0340765	0.0542784	0.0043505	0.206461	0.161308	0.00895941
		35	-0.0276728	-0.0305273	-0.0372128	-0.0176961	0.0269337	0.0307901	-0.00172317	-0.0163484
		36	0.014418	-0.00355923	-0.0249449	-0.00991068	-0.0251644	-0.0129116	-0.00262884	-0.0239716
		37	0.0101033	-0.0101739	0.0202503	0.0803494	0.088383	0.0734784	0.0109781	0.00831309
		38	-0.0145585	-0.0393419	-0.027996	-0.0414216	-0.0354881	-0.0459248	-0.0182872	0.0160883
		39	0.0307509	0.0552318	-0.0251429	0.0267046	-0.0191598	0.0130254	-0.0222621	0.0173662
		40	0.0281561	0.0881214	0.106964	0.122864	0.103473	0.142705	0.0916099	-0.182473
		41	0.0338257	0.075401	0.160226	0.14159	0.090256	0.00278281	0.0382302	0.000354304
		42	0.0684361	0.0873947	0.0615025	0.0433753	0.0621695	0.0815551	0.0537641	-0.00131322
		43	0.0066156	0.0198003	0.00901175	-0.0166827	-0.0136647	-0.00132101	0.0138319	0.0152739
		44	0.0886313	0.104281	0.160247	0.107657	0.0337781	0.0661532	0.0150218	0.230215
		45	0.0657178	0.177533	0.130667	0.127151	-0.0452289	0.0149305	0.10267	0.0317356
		46	0.0515517	0.209551	0.0803818	-0.0241131	0.043112	0.0148892	-0.000911102	0.0316028
		47	0.0300789	0.0060906	-0.0280081	0.0332322	0.0520472	0.0909227	0.201179	0.160161
		48	0.0402596	0.00877508	-0.0839005	-0.0784607	-0.10942	-0.0942686	-0.068443	-0.17053
		49	0.0951956	-0.00773018	-0.0364531	-0.0143913	-0.0538378	-0.00686395	0.00964053	0.0189914
		50	0.0593896	0.0477299	0.0168646	0.00207057	-0.00689573	0.0185251	0.0158289	0.0123112
		51	0.162662	0.232094	0.0967331	0.0310194	-0.00356387	-0.0672678	-0.0986848	-0.0192101
		52	0.0149707	0.0093886	0.0417234	-0.0222242	-0.0284613	-0.018288	-0.0269584	-0.0184397
		53
		54	-0.0701507	-0.0565425	-0.0444612	0.00020968	0.0198233	-0.000419323	0.119213	0.0751754
		55	0.0418692	-0.00172093	0.0129116	-0.00524959	-0.00271365	-0.0167998	-0.00929061	-0.116328
		56	0.0980532	0.0866537	0.0417256	0.0171925	-0.00209612	0.0027121	5.74377e-05	-0.000626501
		57
		58	0.0336049	0.0324048	0.0714101	0.0588244	0.0688957	0.0983532	0.0724446	-0.000885038
		59	0.011822	0.0409659	0.0734692	0.0638851	0.00592722	0.0395148	-0.00980645	0.0361576
		60	0.0123569	-0.131141	-0.119629	-0.0601884	-0.0443207	-0.0133327	-0.010526	-0.0138901
		61	0.135878	0.0155109	-0.01078	-0.0113918	0.0023366	0.00450832	-0.00992722	-0.0144863
		62	0.0558183	0.0732638	0.0664591	0.0455991	0.0261764	0.021211	0.00324211	-0.000432832
		63	0.0729235	0.0484816	0.0467203	0.00794298	0.00402016	0.00913857	-0.0498783	0.0478306
		64	0.0234085	0.0489906	0.0127402	-0.00537748	-0.0110093	-0.0235611	-0.0109618	0.00268113
		65	-0.0147111	-0.014326	-0.00239416	-0.0395991	-0.0477239	-0.0537276	-0.0656345	-0.0185031
		66	0.0725751	0.0922522	0.0495763	0.0776034	0.0399408	0.0210353	0.00971868	0.0651097
		67	-0.00426227	0.00580174	0.0212732	-0.0227964	-0.0718729	-0.0205722	-0.00461285	0.0101054
		68
		69	-0.0396532	-0.0507031	-0.0226462	-0.0115183	0.000235952	0.0095482	0.0092165	0.00147042

## Sheet: Figure2c
Figure2c
			Network
			PM	AT
	Subject	1	0.500307	0.542355
		2	0.554698	0.534331
		3	0.548987	0.514758
		4	0.552072	0.589877
		5	0.52952	0.522395
		6	0.571324	0.52395
		7	0.53458	0.536216
		8	0.53719	0.514001
		9	0.493187	0.52711
		10	0.557388	0.523152
		11	0.488798	0.537787
		12	0.520094	0.514694
		13	0.576655	0.564792
		14	0.552996	0.591201
		15	0.549523	0.552106
		16	0.53464	0.519448
		17	0.503213	0.550068
		18	0.497389	0.500642
		19	0.538103	0.520654
		20	0.529744	0.550409
		21	0.55295	0.558957
		22	0.542315	0.53602
		23	0.540782	0.543404
		24	0.531126	0.575647
		25	0.510856	0.569933
		26	0.575171	0.59839
		27	0.527364	0.534566
		28	0.510872	0.512122
		29	0.601574	0.64654
		30	0.545003	0.518813
		31	0.525283	0.556337
		32	0.576756	0.59091
		33	0.565088	0.541349
		34	0.515022	0.508005
		35	0.494547	0.522446
		36	0.516124	0.547121
		37	0.534191	0.539199
		38	0.572711	0.55913
		39	0.516606	0.532289
		40	0.559361	0.582855
		41	0.527954	0.514125
		42	0.654954	0.633398
		43	0.552262	0.529359
		44	0.599144	0.525032
		45	0.517658	0.506737
		46	0.548074	0.555147
		47	0.562022	0.627222
		48	0.568585	0.535643
		49	0.544743	0.52537
		50	0.571968	0.554722
		51	0.531691	0.499326
		52	0.513885	0.571844
		53	0.514186	0.519412
		54	0.509361	0.548964
		55	0.598406	0.562714
		56	0.510266	0.527325
		57	0.529513	0.476976
		58	0.507884	0.519025
		59	0.591582	0.589578
		60	0.575842	0.570494
		61	0.561354	0.544618
		62	0.552768	0.555126
		63	0.48423	0.521913
		64	0.543513	0.518232
		65	0.569521	0.542589
		66	0.552921	0.579711
		67	0.56951	0.576397
		68	0.531753	0.52706
		69	0.493211	0.522406

## Sheet: Figure2d
Figure2d
			Network
			PM	AT
	Subject	1	0.7235	0.69901
		2	0.661808	0.686908
		3	0.747299	0.704419
		4	0.727853	0.708817
		5	0.722757	0.732454
		6	0.754961	0.746384
		7	0.642482	0.640399
		8	0.754067	0.750972
		9	0.727033	0.734435
		10	0.635942	0.665513
		11	0.693128	0.674
		12	0.758794	0.74952
		13	0.651478	0.710922
		14	0.818845	0.812792
		15	0.709654	0.717116
		16	0.734058	0.718357
		17	0.708804	0.694596
		18	0.703688	0.727683
		19	0.659629	0.658976
		20	0.62182	0.628833
		21	0.706221	0.698721
		22	0.694195	0.702902
		23	0.709867	0.708968
		24	0.749433	0.756982
		25	0.65149	0.624289
		26	0.668938	0.653393
		27	0.631828	0.638465
		28	0.631298	0.607949
		29	0.790283	0.719846
		30	0.720406	0.705369
		31	0.79485	0.730507
		32	0.619823	0.640598
		33	0.699366	0.694476
		34	0.759845	0.754546
		35	0.805305	0.810305
		36	0.755517	0.783417
		37	0.720203	0.711688
		38	0.719257	0.752694
		39	0.672283	0.661506
		40	0.70984	0.689522
		41	0.699666	0.686389
		42	0.750158	0.763547
		43	0.711685	0.694758
		44	0.733748	0.736238
		45	0.706461	0.69919
		46	0.613193	0.608696
		47	0.775859	0.747784
		48	0.681137	0.676609
		49	0.667113	0.668508
		50	0.71775	0.740976
		51	0.739458	0.691878
		52	0.701313	0.674384
		53	0.670162	0.625294
		54	0.694431	0.68785
		55	0.661386	0.654792
		56	0.620027	0.631918
		57	0.746076	0.697228
		58	0.713878	0.69505
		59	0.730936	0.709467
		60	0.678291	0.677186
		61	0.675539	0.676214
		62	0.732034	0.71692
		63	0.660279	0.650858
		64	0.630684	0.628908
		65	0.648476	0.643546
		66	0.652978	0.646019
		67	0.621264	0.636242
		68	0.602805	0.619872
		69	0.686736	0.704768

## Sheet: Figure3b_t
Figure3bt
			Timepoint PM																																								Timepoint AT
			1	2	3	4	5	6	7	8	9	10	11	12	13	14	15	16	17	18	19	20	21	22	23	24	25	26	27	28	29	30	31	32	33	34	35	36	37	38	39	40	1	2	3	4	5	6	7
	Subject	1	0.508405	0.510142	0.509117	0.505402	0.500321	0.495057	0.490318	0.486118	0.482468	0.480078	0.480154	0.483245	0.488308	0.493193	0.496362	0.497614	0.497355	0.496286	0.496059	0.49869	0.504292	0.510238	0.513312	0.51231	0.508089	0.50202	0.495264	0.489306	0.486351	0.488651	0.496685	0.507704	0.517084	0.52223	0.524375	0.525853	0.526808	0.525628	0.521	0.51401	0.473924	0.474304	0.473872	0.474053	0.476139	0.479684	0.483047
		2	0.493266	0.489392	0.488336	0.489009	0.488595	0.486208	0.483544	0.482814	0.484587	0.487889	0.491736	0.495802	0.49988	0.503424	0.505941	0.507448	0.508284	0.508565	0.508152	0.506971	0.505236	0.503475	0.502492	0.503011	0.505077	0.507892	0.510243	0.511186	0.510535	0.508827	0.506721	0.504665	0.503217	0.503283	0.505467	0.50957	0.514545	0.518786	0.519369	0.515166	0.513647	0.513837	0.515815	0.519117	0.522202	0.524184	0.525463
		3	0.487963	0.474111	0.458928	0.448098	0.443808	0.444193	0.447244	0.453189	0.462506	0.473414	0.4826	0.48878	0.49438	0.503243	0.51641	0.530656	0.54079	0.543276	0.53864	0.531295	0.526201	0.524481	0.52325	0.519912	0.515297	0.511979	0.511769	0.515619	0.523977	0.535295	0.544917	0.547288	0.539671	0.523621	0.502941	0.482361	0.467595	0.464057	0.471919	0.484701	0.513049	0.518178	0.522383	0.524902	0.525717	0.524433	0.520592
		4	0.493298	0.493653	0.493272	0.492578	0.491826	0.490737	0.489308	0.48787	0.486737	0.485881	0.485271	0.485224	0.486274	0.488445	0.491005	0.49289	0.493517	0.493186	0.492831	0.493141	0.49401	0.494931	0.49582	0.496947	0.498078	0.498222	0.496564	0.493409	0.489906	0.487174	0.485814	0.48582	0.486578	0.487264	0.487677	0.488396	0.489887	0.491677	0.492722	0.492599	0.497967	0.491998	0.492659	0.497242	0.501713	0.505505	0.508914
		5	0.508869	0.513194	0.515718	0.518291	0.5215	0.522884	0.520523	0.514571	0.506939	0.500108	0.495647	0.493116	0.490975	0.488789	0.488195	0.491315	0.498283	0.506364	0.511763	0.51273	0.510977	0.509964	0.511139	0.511983	0.508099	0.498031	0.485382	0.476174	0.474058	0.478282	0.485072	0.49042	0.492157	0.490454	0.486537	0.480938	0.473895	0.467427	0.466891	0.474585	0.49212	0.49257	0.494568	0.496606	0.497063	0.495785	0.493634
		6	0.513159	0.510364	0.50724	0.505	0.503164	0.500603	0.497631	0.494752	0.49174	0.488594	0.486181	0.484658	0.483111	0.480907	0.478173	0.474537	0.469568	0.464994	0.464702	0.470927	0.48145	0.492042	0.501006	0.509746	0.519432	0.529205	0.537761	0.544718	0.549832	0.55252	0.55292	0.552561	0.553195	0.555457	0.55851	0.560999	0.561854	0.56038	0.553714	0.541108	0.492413	0.496047	0.497368	0.497144	0.497088	0.497699	0.49843
		7	0.485429	0.481678	0.483041	0.488449	0.493655	0.495608	0.493859	0.490094	0.486575	0.485158	0.486632	0.490657	0.495967	0.500855	0.503898	0.505149	0.506159	0.508195	0.510328	0.510342	0.507335	0.502923	0.499359	0.497398	0.496229	0.495252	0.494788	0.495351	0.496909	0.499364	0.502937	0.507431	0.511205	0.51161	0.507155	0.499086	0.490717	0.485035	0.483978	0.487118	0.518013	0.516395	0.513796	0.511175	0.509422	0.508615	0.508318
		8	0.513963	0.506948	0.501006	0.498671	0.500389	0.504247	0.507614	0.50947	0.510996	0.513473	0.516282	0.517448	0.516357	0.514849	0.515365	0.518794	0.524503	0.531187	0.537435	0.542332	0.545908	0.547962	0.547441	0.544083	0.54017	0.538391	0.538574	0.537886	0.534583	0.529903	0.526329	0.524922	0.524813	0.524247	0.521946	0.518234	0.515115	0.514602	0.516722	0.519659	0.52376	0.532965	0.538821	0.540921	0.54106	0.540559	0.54021
		9	0.548788	0.556659	0.557059	0.552403	0.548793	0.548698	0.550355	0.549837	0.54509	0.536988	0.527566	0.517865	0.508233	0.499308	0.492648	0.489922	0.491954	0.497793	0.505287	0.51244	0.518615	0.524088	0.52902	0.532886	0.535073	0.535602	0.53522	0.534413	0.532845	0.530052	0.526674	0.524119	0.523278	0.523934	0.525242	0.525875	0.524345	0.52051	0.517475	0.518249	0.513562	0.516139	0.517496	0.517966	0.518612	0.519908	0.52171
		10	0.507252	0.508535	0.508959	0.508406	0.508104	0.508837	0.50957	0.509	0.507496	0.506645	0.507212	0.508391	0.508595	0.506767	0.503095	0.499379	0.498097	0.500456	0.504957	0.508743	0.510423	0.511077	0.512284	0.513946	0.514567	0.513149	0.510386	0.507812	0.506259	0.505407	0.504852	0.504573	0.50418	0.502681	0.499873	0.497034	0.495602	0.495751	0.497316	0.500009	0.499785	0.498942	0.498603	0.498749	0.499148	0.499667	0.500083
		11	0.502748	0.499701	0.492859	0.483801	0.475919	0.471784	0.471543	0.472389	0.470499	0.464307	0.457035	0.454418	0.459139	0.468589	0.479293	0.491164	0.504432	0.515678	0.521183	0.523152	0.527217	0.534359	0.539304	0.537117	0.528321	0.516746	0.506119	0.498687	0.49556	0.495239	0.49438	0.491384	0.490145	0.497146	0.514755	0.537333	0.55441	0.557562	0.545932	0.527278	0.482788	0.476619	0.475673	0.479665	0.485823	0.492029	0.496933
		12	0.512691	0.511961	0.509985	0.507163	0.504273	0.501854	0.500244	0.499944	0.501746	0.506009	0.511807	0.517334	0.521373	0.52407	0.526311	0.528688	0.530943	0.532197	0.531831	0.529954	0.526695	0.521579	0.514627	0.50788	0.504566	0.506075	0.510395	0.514057	0.515181	0.514159	0.512129	0.509671	0.506931	0.504179	0.501921	0.50049	0.499786	0.499654	0.500954	0.50419	0.483439	0.476892	0.475234	0.477609	0.48087	0.483715	0.486226
		13	0.495601	0.499657	0.499536	0.495673	0.489593	0.482273	0.476052	0.472299	0.47043	0.468818	0.467987	0.470041	0.476181	0.484164	0.489922	0.490177	0.484719	0.476314	0.469192	0.466038	0.466779	0.469905	0.474874	0.482222	0.491764	0.500799	0.504809	0.50074	0.490469	0.480503	0.477286	0.48193	0.489617	0.493712	0.491117	0.483861	0.476859	0.473375	0.473926	0.47677	0.518464	0.52158	0.526014	0.530905	0.535148	0.537054	0.53463
		14	0.493273	0.471525	0.456315	0.444742	0.437959	0.446935	0.476681	0.518085	0.553577	0.570555	0.570323	0.566017	0.573189	0.595993	0.621942	0.632009	0.620543	0.600648	0.590334	0.595565	0.609692	0.622835	0.627974	0.621805	0.606303	0.587632	0.569065	0.548009	0.523417	0.501649	0.489744	0.487359	0.489466	0.492793	0.496122	0.498668	0.501995	0.509608	0.52155	0.532905	0.501388	0.495343	0.482575	0.466818	0.454061	0.449079	0.454888
		15	0.488275	0.494316	0.500308	0.50263	0.498742	0.491114	0.487349	0.493432	0.507126	0.519092	0.520798	0.510963	0.495798	0.483434	0.478142	0.4788	0.482637	0.488637	0.49692	0.505696	0.511343	0.511221	0.505348	0.495111	0.482616	0.470879	0.462737	0.458361	0.455837	0.453815	0.452806	0.453276	0.454818	0.456644	0.458197	0.458189	0.45547	0.451256	0.451283	0.458881	0.499575	0.504017	0.505484	0.501419	0.493845	0.487749	0.485733
		16	0.521846	0.527781	0.529545	0.526902	0.523651	0.522776	0.523481	0.52277	0.51969	0.516193	0.514539	0.514685	0.514092	0.509873	0.501387	0.491072	0.48236	0.477576	0.477089	0.479611	0.482624	0.48413	0.484003	0.483543	0.483907	0.485886	0.490367	0.49789	0.507556	0.517123	0.524847	0.530704	0.535683	0.539807	0.541773	0.539891	0.533885	0.525487	0.517795	0.512951	0.505708	0.507035	0.506508	0.504541	0.502	0.499099	0.495992
		17	0.516044	0.513879	0.510554	0.509775	0.512589	0.51458	0.510602	0.500813	0.490652	0.485586	0.487141	0.493284	0.500835	0.507241	0.511454	0.513791	0.515202	0.51655	0.518304	0.520398	0.52219	0.523262	0.524382	0.527444	0.533476	0.540846	0.54579	0.545291	0.539462	0.531228	0.523744	0.518017	0.513143	0.508142	0.503079	0.498933	0.497321	0.499657	0.505034	0.510417	0.48901	0.48724	0.487561	0.489324	0.490358	0.488906	0.484741
		18	0.531808	0.543838	0.551245	0.55634	0.561359	0.563909	0.561497	0.553641	0.540883	0.52388	0.504319	0.486174	0.47419	0.470401	0.472168	0.474942	0.476486	0.478337	0.483233	0.492178	0.502469	0.508819	0.507434	0.500278	0.493349	0.490691	0.490751	0.489376	0.484741	0.479565	0.47873	0.484961	0.495856	0.505474	0.509019	0.505914	0.499066	0.492324	0.489821	0.492915	0.507237	0.506129	0.50626	0.509679	0.515698	0.521036	0.52277
		19	0.496328	0.495933	0.496614	0.497936	0.499034	0.499473	0.499349	0.499025	0.498744	0.498403	0.497677	0.496159	0.493673	0.490553	0.487708	0.48599	0.485481	0.485447	0.485224	0.484801	0.484567	0.484728	0.485432	0.487128	0.490312	0.494713	0.499062	0.501879	0.502561	0.501833	0.501319	0.50261	0.506232	0.511238	0.515944	0.519238	0.520914	0.520821	0.51767	0.511391	0.499325	0.499702	0.497462	0.493497	0.490071	0.488504	0.488417
		20	0.503927	0.497888	0.493877	0.492316	0.492614	0.494501	0.497374	0.500775	0.504639	0.509079	0.513875	0.518254	0.520991	0.521004	0.518324	0.5144	0.511347	0.510611	0.512308	0.515302	0.518322	0.520995	0.523828	0.526908	0.529462	0.530743	0.530873	0.530308	0.529122	0.527087	0.524317	0.521456	0.519413	0.518758	0.519295	0.520089	0.520234	0.519515	0.518269	0.516948	0.499112	0.496439	0.494152	0.492853	0.492652	0.493163	0.493454
		21	0.509876	0.510199	0.511525	0.51277	0.513354	0.513872	0.514906	0.5166	0.518676	0.520546	0.521528	0.521337	0.520307	0.519167	0.518629	0.519079	0.520343	0.52174	0.522366	0.521486	0.518899	0.51523	0.511702	0.509345	0.50835	0.508358	0.509039	0.510137	0.511123	0.511305	0.510302	0.508295	0.505779	0.503271	0.501141	0.499656	0.499011	0.499441	0.501529	0.505153	0.500572	0.500938	0.50153	0.501758	0.500905	0.498948	0.496894
		22	0.55941	0.557453	0.556161	0.554591	0.553032	0.553111	0.554705	0.555477	0.552947	0.546642	0.538681	0.532523	0.530772	0.533381	0.538678	0.545783	0.554983	0.565327	0.573995	0.579034	0.581341	0.582829	0.583977	0.584372	0.583942	0.582665	0.580022	0.576308	0.573267	0.573235	0.577414	0.584921	0.59245	0.596035	0.593579	0.585838	0.575173	0.564594	0.558014	0.557412	0.516684	0.519259	0.520364	0.520325	0.520241	0.52066	0.521518
		23	0.501075	0.50289	0.502137	0.500614	0.500296	0.500577	0.49947	0.495041	0.48689	0.477021	0.469613	0.468792	0.476086	0.489579	0.504995	0.517413	0.522814	0.519418	0.508218	0.492545	0.47682	0.465036	0.459618	0.461153	0.468825	0.480622	0.493368	0.503553	0.509211	0.510876	0.510307	0.508659	0.506182	0.502865	0.498662	0.493764	0.48925	0.486823	0.487316	0.489672	0.528431	0.532869	0.532074	0.527417	0.521575	0.51491	0.507298
		24	0.486761	0.4772	0.472815	0.473228	0.475796	0.479287	0.482677	0.485133	0.48695	0.489463	0.49325	0.49707	0.499355	0.50007	0.500393	0.501187	0.502884	0.506224	0.511545	0.517338	0.520653	0.519471	0.514461	0.508944	0.507044	0.510936	0.519072	0.527418	0.532584	0.533911	0.533051	0.532018	0.531561	0.531165	0.530325	0.528898	0.526263	0.521398	0.515061	0.509765	0.516703	0.521927	0.52433	0.524076	0.523009	0.522116	0.521326
		25	0.511414	0.517382	0.523042	0.524863	0.519792	0.50803	0.4942	0.484673	0.48289	0.486857	0.490911	0.490707	0.48638	0.481071	0.477147	0.475086	0.475318	0.479247	0.487196	0.496396	0.502629	0.504309	0.503669	0.503828	0.505385	0.506601	0.506037	0.504574	0.504425	0.506608	0.509849	0.512561	0.514895	0.518293	0.523124	0.52837	0.532691	0.535121	0.532848	0.524872	0.474781	0.467317	0.462659	0.461576	0.462206	0.463103	0.464236
		26	0.508473	0.501581	0.497597	0.496037	0.49517	0.495194	0.497254	0.501617	0.506517	0.509882	0.511756	0.513859	0.517138	0.521044	0.524913	0.528844	0.532786	0.535956	0.537069	0.535168	0.530346	0.524571	0.520832	0.520793	0.523423	0.526595	0.529375	0.532359	0.536544	0.542228	0.548142	0.55136	0.54936	0.54276	0.535195	0.529921	0.527268	0.525661	0.524151	0.522999	0.503687	0.503248	0.503704	0.505495	0.507556	0.508231	0.507333
		27	0.513145	0.517832	0.516801	0.512702	0.509978	0.509683	0.51073	0.512013	0.513454	0.51487	0.514986	0.512855	0.509531	0.507312	0.507211	0.508376	0.509707	0.510996	0.512351	0.51365	0.514887	0.516009	0.516275	0.514479	0.510235	0.504504	0.49892	0.494515	0.490837	0.486345	0.480262	0.473637	0.467928	0.462992	0.457597	0.451562	0.446742	0.445933	0.452913	0.467369	0.499468	0.499522	0.500082	0.501161	0.502488	0.50358	0.503948
		28	0.494368	0.495903	0.497894	0.499198	0.498736	0.496398	0.493047	0.48979	0.487378	0.486099	0.486163	0.48773	0.49062	0.493666	0.495147	0.49419	0.492046	0.49105	0.49239	0.495102	0.497336	0.497806	0.496228	0.493537	0.492071	0.494138	0.499345	0.504196	0.505363	0.502827	0.499181	0.496526	0.494891	0.493254	0.491125	0.488852	0.486881	0.485418	0.485356	0.487299	0.516788	0.522128	0.523152	0.520465	0.516698	0.512987	0.509654
		29	0.564873	0.576702	0.593525	0.60681	0.609858	0.604581	0.59816	0.593565	0.588644	0.581689	0.575123	0.572242	0.574611	0.580755	0.585883	0.584561	0.575738	0.563771	0.553382	0.546378	0.542116	0.538688	0.53277	0.522666	0.511667	0.506452	0.509845	0.517278	0.521849	0.522327	0.523469	0.52865	0.535792	0.541816	0.547894	0.556793	0.567878	0.577093	0.579865	0.575517	0.497521	0.490065	0.480555	0.472732	0.469711	0.471442	0.475275
		30	0.505381	0.504091	0.50632	0.51161	0.517929	0.524237	0.53034	0.536591	0.542947	0.549031	0.553389	0.553651	0.547851	0.537235	0.526508	0.520236	0.518022	0.515269	0.50924	0.502943	0.501332	0.505227	0.510221	0.51138	0.507745	0.502483	0.498822	0.497405	0.497152	0.497536	0.498238	0.498413	0.496805	0.493042	0.488347	0.485361	0.48607	0.489974	0.495638	0.50177	0.508288	0.524452	0.533637	0.535935	0.535053	0.532652	0.529497
		31	0.461437	0.451383	0.451729	0.460989	0.470556	0.47396	0.470586	0.464512	0.459302	0.45571	0.453155	0.452275	0.454208	0.458827	0.464199	0.468265	0.469854	0.469203	0.467825	0.468216	0.472493	0.481689	0.494844	0.508375	0.516844	0.517778	0.51475	0.513872	0.516431	0.518344	0.516415	0.512942	0.5126	0.517162	0.523927	0.528558	0.528196	0.522713	0.513267	0.502401	0.515235	0.521258	0.52542	0.527475	0.527219	0.523529	0.516391
		32	0.478445	0.471757	0.468854	0.47161	0.478444	0.485746	0.490014	0.490265	0.487453	0.48312	0.479451	0.479024	0.482675	0.487901	0.490893	0.48986	0.48579	0.480541	0.475236	0.46962	0.463409	0.458849	0.461448	0.474978	0.496568	0.517933	0.532296	0.537772	0.536301	0.530803	0.524599	0.51965	0.515202	0.508577	0.499607	0.491537	0.487351	0.486139	0.486083	0.486761	0.450553	0.448735	0.447832	0.447371	0.446429	0.444774	0.442905
		33	0.496958	0.496984	0.493884	0.49102	0.491594	0.495116	0.498935	0.500338	0.498083	0.492496	0.484566	0.475519	0.466824	0.460252	0.457052	0.457099	0.458512	0.459751	0.461912	0.468001	0.478255	0.488686	0.495408	0.499307	0.503408	0.507783	0.509696	0.50857	0.507059	0.507374	0.508796	0.509458	0.508573	0.506326	0.502774	0.497509	0.490794	0.484288	0.481015	0.482117	0.489662	0.495768	0.497173	0.494236	0.490666	0.489598	0.491557
		34	0.487143	0.476143	0.471221	0.474373	0.484039	0.497453	0.509946	0.518014	0.522237	0.526761	0.534508	0.545011	0.555799	0.564364	0.568612	0.568489	0.566576	0.565497	0.564685	0.561685	0.555537	0.547804	0.539998	0.531083	0.517685	0.498213	0.476777	0.461521	0.457663	0.463086	0.4713	0.477613	0.481453	0.483638	0.483403	0.479229	0.471896	0.465453	0.466866	0.478261	0.515605	0.512956	0.520382	0.5303	0.533249	0.528791	0.523992
		35	0.500771	0.49584	0.49568	0.500846	0.508634	0.515644	0.517872	0.51382	0.506671	0.503665	0.508689	0.518169	0.524131	0.522988	0.518735	0.518713	0.525661	0.534896	0.539603	0.537988	0.534578	0.534886	0.541108	0.55102	0.559076	0.558866	0.547617	0.528558	0.507925	0.490568	0.479134	0.475842	0.481552	0.49277	0.501442	0.500571	0.490496	0.47899	0.476354	0.485348	0.529251	0.521922	0.51534	0.513656	0.516875	0.521102	0.52331
		36	0.526852	0.532117	0.533354	0.530953	0.528175	0.527897	0.530587	0.533309	0.532304	0.526714	0.519005	0.512236	0.507721	0.505463	0.505004	0.50556	0.506018	0.50585	0.505216	0.50428	0.502852	0.501369	0.501193	0.50347	0.507371	0.510404	0.510404	0.507423	0.503295	0.500245	0.499628	0.501639	0.505313	0.509396	0.51331	0.517336	0.521467	0.524731	0.525217	0.522495	0.506084	0.499938	0.502387	0.509521	0.514939	0.516678	0.515659
		37	0.487375	0.490123	0.493606	0.497709	0.501495	0.503346	0.501984	0.496797	0.488046	0.477353	0.467298	0.460006	0.456109	0.45513	0.45617	0.458107	0.459967	0.46146	0.462588	0.462842	0.461883	0.460868	0.461769	0.465281	0.470726	0.47772	0.486239	0.494803	0.500508	0.501714	0.49983	0.497669	0.496864	0.497423	0.499078	0.50196	0.505791	0.508988	0.507938	0.501301	0.492845	0.498912	0.501444	0.500587	0.498102	0.495189	0.492914
		38	0.525671	0.534307	0.540534	0.543644	0.544821	0.545336	0.546191	0.547781	0.55034	0.553849	0.556215	0.553902	0.545758	0.535569	0.528109	0.524071	0.520619	0.516606	0.514063	0.514665	0.51701	0.518318	0.517122	0.513619	0.508979	0.504891	0.50291	0.50295	0.503038	0.500543	0.493738	0.482354	0.468103	0.454805	0.446533	0.444349	0.445774	0.448748	0.45718	0.473686	0.49625	0.494375	0.494721	0.496019	0.49775	0.501014	0.505796
		39	0.499722	0.499427	0.498423	0.49784	0.497984	0.498007	0.497789	0.498476	0.501057	0.504907	0.508178	0.50947	0.50901	0.50803	0.507266	0.50644	0.505341	0.504606	0.504907	0.505838	0.506269	0.505656	0.504335	0.502578	0.499888	0.495739	0.490732	0.486466	0.484123	0.483599	0.484203	0.485662	0.48793	0.490289	0.491353	0.490372	0.488332	0.487341	0.488843	0.492181	0.474726	0.474804	0.471862	0.466407	0.459484	0.451705	0.444413
		40	0.501591	0.503366	0.505401	0.506908	0.507548	0.507589	0.507399	0.50679	0.506071	0.506697	0.510041	0.515387	0.520424	0.523815	0.526489	0.529722	0.532667	0.532908	0.52901	0.52152	0.511537	0.500207	0.489472	0.481731	0.477835	0.476629	0.476639	0.477267	0.478417	0.47966	0.480395	0.480086	0.478728	0.476763	0.475371	0.476307	0.481081	0.489121	0.496933	0.501105	0.480033	0.488701	0.492783	0.49178	0.48844	0.484302	0.478725
		41	0.473141	0.467545	0.463514	0.460744	0.457685	0.454138	0.451395	0.451319	0.455103	0.463046	0.474144	0.48566	0.494038	0.49761	0.497633	0.496381	0.495049	0.494005	0.493173	0.491446	0.487131	0.480338	0.473573	0.469614	0.469354	0.472285	0.477429	0.483758	0.490109	0.495403	0.498536	0.498885	0.497273	0.49596	0.496832	0.499804	0.503226	0.505171	0.503304	0.49725	0.493674	0.493958	0.491692	0.488759	0.488091	0.491094	0.496883
		42	0.439127	0.416492	0.404224	0.406751	0.418795	0.432347	0.442702	0.451059	0.459632	0.467078	0.470044	0.467458	0.461489	0.456242	0.455443	0.460411	0.470501	0.486115	0.507466	0.530711	0.549702	0.562233	0.569994	0.573105	0.5693	0.556976	0.536805	0.51158	0.486583	0.466491	0.453221	0.447949	0.452481	0.463946	0.473316	0.47379	0.467975	0.463256	0.4638	0.468268	0.486531	0.486585	0.477548	0.466661	0.45959	0.452879	0.442325
		43	0.487943	0.483167	0.48177	0.481576	0.478911	0.473357	0.467685	0.465964	0.470738	0.481218	0.492911	0.500157	0.500584	0.497471	0.496602	0.500828	0.507906	0.513535	0.515554	0.515144	0.514214	0.512473	0.507578	0.498664	0.489001	0.483902	0.485634	0.491504	0.497192	0.500808	0.503302	0.506478	0.511264	0.517343	0.523616	0.529236	0.533676	0.535798	0.532354	0.522624	0.511309	0.509988	0.509572	0.510049	0.511139	0.512801	0.514709
		44	0.532148	0.539487	0.545632	0.548785	0.549693	0.550646	0.553675	0.558637	0.564279	0.569397	0.572724	0.572581	0.568527	0.562527	0.557296	0.553722	0.550786	0.5477	0.544416	0.540545	0.535127	0.528112	0.520258	0.511652	0.501275	0.488764	0.475423	0.463926	0.457224	0.457264	0.463361	0.472239	0.480323	0.486066	0.489734	0.491657	0.492063	0.492385	0.496125	0.504403	0.551732	0.564878	0.568934	0.567977	0.568103	0.568323	0.565082
		45	0.499859	0.488286	0.483309	0.483402	0.484813	0.486939	0.489946	0.493037	0.494821	0.495067	0.495602	0.498511	0.503847	0.509424	0.513388	0.515793	0.517673	0.51945	0.52123	0.523304	0.525736	0.52785	0.529077	0.529568	0.530121	0.531634	0.534814	0.539527	0.544736	0.549225	0.552904	0.557032	0.56302	0.570496	0.577224	0.58102	0.581372	0.57837	0.569722	0.555168	0.476595	0.47706	0.476648	0.475834	0.476638	0.480319	0.48487
		46	0.49449	0.483526	0.477092	0.474954	0.475157	0.47752	0.481734	0.486732	0.491171	0.494603	0.497977	0.502589	0.508843	0.516146	0.523692	0.530695	0.536408	0.540547	0.543439	0.545227	0.545166	0.542604	0.538518	0.535298	0.534392	0.534851	0.534875	0.534212	0.534184	0.535225	0.535756	0.533724	0.529201	0.524497	0.521816	0.520839	0.519402	0.516427	0.513651	0.513115	0.514778	0.509329	0.506588	0.506592	0.50846	0.51223	0.517551
		47	0.494021	0.491558	0.491909	0.491096	0.486826	0.482389	0.482564	0.489602	0.502032	0.516516	0.531372	0.547155	0.563811	0.576752	0.579072	0.568442	0.551129	0.536284	0.527452	0.520979	0.51232	0.501144	0.490079	0.481154	0.475161	0.472748	0.473837	0.47702	0.481514	0.488831	0.500131	0.512313	0.51938	0.518255	0.511214	0.501863	0.491544	0.481251	0.476714	0.482067	0.5211	0.522269	0.521354	0.521084	0.523585	0.528485	0.534698
		48	0.48863	0.487145	0.488452	0.491486	0.495011	0.498756	0.501779	0.502937	0.503199	0.505218	0.509806	0.514203	0.515367	0.513203	0.509535	0.505501	0.501541	0.498489	0.496712	0.495032	0.491562	0.48592	0.479706	0.475499	0.475053	0.478425	0.483916	0.489332	0.493055	0.494714	0.494988	0.495066	0.49551	0.495745	0.495002	0.493824	0.493755	0.495385	0.497254	0.497733	0.49759	0.496885	0.494724	0.49142	0.487621	0.484129	0.482016
		49	0.507692	0.507388	0.506026	0.50506	0.505136	0.505222	0.504103	0.50126	0.497432	0.494295	0.493072	0.49362	0.495351	0.498335	0.502901	0.508565	0.514028	0.517694	0.518213	0.515251	0.510407	0.506601	0.505867	0.507861	0.510817	0.51343	0.51532	0.516301	0.516019	0.514053	0.510107	0.504263	0.497343	0.490617	0.48573	0.484732	0.489015	0.497035	0.504244	0.507214	0.508716	0.504241	0.503321	0.504996	0.506945	0.508149	0.508266
		50	0.470581	0.471331	0.472839	0.474273	0.475756	0.479416	0.487539	0.499272	0.509853	0.51417	0.511514	0.506164	0.503065	0.503798	0.506574	0.509057	0.509932	0.508847	0.505362	0.498723	0.488316	0.475016	0.461382	0.450249	0.442608	0.437747	0.434917	0.433447	0.431315	0.42697	0.423289	0.426097	0.436473	0.448181	0.454648	0.455512	0.454122	0.45262	0.453147	0.457343	0.528632	0.534736	0.534141	0.529034	0.524442	0.523078	0.525509
		51	0.493228	0.493607	0.495079	0.499125	0.506418	0.515369	0.522815	0.526751	0.527598	0.527075	0.52615	0.524385	0.520554	0.514074	0.50562	0.496424	0.487032	0.477408	0.467987	0.460176	0.455784	0.45603	0.460523	0.467245	0.473984	0.47986	0.484899	0.488758	0.49043	0.489355	0.48624	0.482999	0.481689	0.483217	0.486803	0.49076	0.493772	0.495371	0.495619	0.494923	0.482128	0.493869	0.499398	0.498035	0.492577	0.48523	0.478026
		52	0.486261	0.479621	0.483468	0.494354	0.506126	0.516853	0.52533	0.529387	0.526831	0.518766	0.510231	0.50663	0.508597	0.511934	0.512662	0.511211	0.510737	0.513086	0.516955	0.519354	0.518071	0.51362	0.508408	0.504468	0.502699	0.504582	0.511678	0.522408	0.531131	0.533119	0.529397	0.525347	0.524653	0.526339	0.526823	0.523441	0.515865	0.506285	0.49989	0.500208	0.456854	0.444412	0.438768	0.439719	0.441754	0.441232	0.438986
		53	0.486097	0.483187	0.481894	0.481159	0.479573	0.477477	0.476139	0.476551	0.478673	0.48171	0.484799	0.487449	0.48941	0.490496	0.490801	0.490887	0.491441	0.492648	0.494054	0.494958	0.495181	0.495486	0.497078	0.500335	0.504212	0.507005	0.507682	0.506477	0.50451	0.502947	0.502331	0.502396	0.502435	0.501997	0.501259	0.500579	0.499871	0.498717	0.497017	0.495248	0.510721	0.511189	0.509534	0.508001	0.507731	0.507521	0.50705
		54	0.494266	0.490482	0.48873	0.489327	0.491345	0.493784	0.495533	0.495625	0.494112	0.492526	0.492908	0.495736	0.499208	0.500698	0.499079	0.495308	0.491412	0.489264	0.490231	0.494554	0.501038	0.507672	0.51313	0.516987	0.519071	0.519024	0.516681	0.512244	0.506357	0.500417	0.49666	0.497081	0.501754	0.508333	0.51356	0.51553	0.514685	0.512747	0.510398	0.507515	0.493574	0.493225	0.492965	0.493733	0.495344	0.496641	0.497458
		55	0.529009	0.538695	0.540116	0.535002	0.527391	0.517848	0.506683	0.49624	0.490769	0.493267	0.502642	0.514105	0.52241	0.524934	0.522	0.51506	0.505396	0.494744	0.485861	0.48079	0.479222	0.479395	0.480159	0.480631	0.480168	0.47986	0.482978	0.491035	0.500762	0.50629	0.504995	0.500093	0.497128	0.498038	0.499675	0.498785	0.49638	0.496046	0.498588	0.501614	0.497266	0.493305	0.49217	0.493735	0.496605	0.500438	0.505609
		56	0.511879	0.508105	0.509274	0.513652	0.517487	0.519123	0.518729	0.517258	0.515377	0.513644	0.512874	0.513807	0.516421	0.52005	0.523919	0.527295	0.529399	0.529856	0.529258	0.528775	0.528971	0.529305	0.529059	0.528415	0.528276	0.529171	0.530719	0.532144	0.533048	0.533696	0.534582	0.535736	0.536381	0.535593	0.533277	0.530388	0.527954	0.526232	0.525063	0.524406	0.504043	0.501068	0.500091	0.501543	0.504334	0.507026	0.508703
		57	0.504896	0.505511	0.501263	0.494179	0.4872	0.481431	0.477232	0.474662	0.473798	0.474664	0.476775	0.479446	0.482811	0.487704	0.494123	0.500789	0.506546	0.511127	0.514242	0.515029	0.512799	0.5073	0.498199	0.485605	0.471462	0.459501	0.453398	0.455436	0.466045	0.483314	0.502695	0.518878	0.528876	0.53322	0.533735	0.53081	0.523646	0.512919	0.50246	0.496168	0.546756	0.557218	0.560531	0.557743	0.552642	0.546545	0.540372
		58	0.519281	0.524323	0.530622	0.535994	0.539098	0.539992	0.539566	0.538706	0.537895	0.536869	0.53538	0.533777	0.532791	0.53243	0.53174	0.529761	0.526613	0.523019	0.518974	0.513567	0.506722	0.500018	0.495484	0.49356	0.493072	0.492753	0.493001	0.495801	0.502515	0.511449	0.518191	0.519242	0.514888	0.508627	0.503723	0.50069	0.497584	0.493267	0.49159	0.496361	0.512905	0.519311	0.523952	0.525767	0.525219	0.523269	0.521149
		59	0.525873	0.525717	0.52183	0.514779	0.506453	0.498518	0.492504	0.488629	0.485578	0.48271	0.482525	0.488419	0.499819	0.511803	0.520218	0.525178	0.529167	0.533701	0.538545	0.542804	0.546063	0.548872	0.552041	0.555038	0.555242	0.549816	0.538779	0.526005	0.51639	0.512386	0.513403	0.517564	0.522549	0.526004	0.527064	0.526903	0.526469	0.524819	0.521916	0.519645	0.498673	0.503314	0.503338	0.500041	0.495871	0.492024	0.489647
		60	0.510547	0.506305	0.504066	0.505332	0.508048	0.50817	0.503468	0.495669	0.488357	0.48412	0.483455	0.485589	0.489282	0.493717	0.498691	0.503848	0.507931	0.509815	0.510037	0.510475	0.512396	0.515607	0.519269	0.522759	0.525675	0.528	0.530252	0.532768	0.534888	0.535391	0.533886	0.531264	0.529284	0.52954	0.532767	0.538441	0.544954	0.549543	0.547841	0.538784	0.560943	0.566047	0.569564	0.570154	0.568411	0.566103	0.565063
		61	0.485881	0.477217	0.475294	0.478486	0.482337	0.484965	0.485924	0.485373	0.483393	0.481177	0.481485	0.486958	0.497292	0.509454	0.52045	0.529353	0.535872	0.538432	0.53505	0.526374	0.516152	0.508005	0.502726	0.499216	0.496935	0.496278	0.497722	0.501478	0.508068	0.517718	0.529056	0.538656	0.543325	0.542722	0.539327	0.535332	0.530781	0.524819	0.518086	0.512512	0.512962	0.509179	0.508194	0.508492	0.507698	0.506008	0.505443
		62	0.484004	0.481368	0.478866	0.476605	0.475056	0.475201	0.477242	0.480035	0.482135	0.483193	0.484234	0.486422	0.489946	0.493871	0.497053	0.498878	0.499315	0.498619	0.497499	0.497124	0.498286	0.500445	0.502237	0.502881	0.502802	0.502715	0.502512	0.501128	0.497473	0.491521	0.484616	0.478653	0.474827	0.473234	0.473556	0.475574	0.478918	0.482631	0.485622	0.487349	0.510079	0.516477	0.522715	0.52733	0.529618	0.529547	0.527909
		63	0.475199	0.472731	0.468078	0.463134	0.460279	0.459919	0.460067	0.458329	0.454221	0.449531	0.446564	0.446597	0.449988	0.45775	0.471545	0.490557	0.509111	0.519762	0.519516	0.511809	0.502987	0.497684	0.497047	0.498896	0.499048	0.493912	0.483832	0.473951	0.470208	0.473681	0.479337	0.480803	0.475959	0.467922	0.461356	0.458286	0.457619	0.457832	0.459772	0.464256	0.513087	0.516733	0.516455	0.514034	0.513249	0.516931	0.525864
		64	0.489914	0.484491	0.480068	0.478091	0.478757	0.481661	0.486092	0.491267	0.496262	0.500204	0.502825	0.504894	0.507292	0.509695	0.510678	0.509277	0.505727	0.50115	0.497204	0.495456	0.495895	0.496617	0.495936	0.494219	0.492858	0.492367	0.492586	0.493644	0.495612	0.497809	0.499764	0.50204	0.505375	0.508992	0.510904	0.509615	0.50558	0.500681	0.497126	0.49584	0.489426	0.489608	0.491027	0.492426	0.492421	0.49102	0.489288
		65	0.495723	0.497557	0.49625	0.491727	0.485491	0.479337	0.474711	0.471989	0.470773	0.470801	0.471966	0.473949	0.476134	0.477982	0.479154	0.479708	0.480276	0.481823	0.484888	0.488903	0.492233	0.493002	0.490435	0.485727	0.481427	0.47956	0.480369	0.483035	0.487057	0.49225	0.497754	0.502319	0.505537	0.507926	0.509768	0.510946	0.511559	0.511617	0.50926	0.503432	0.504684	0.505113	0.504995	0.50512	0.50632	0.508259	0.509749
		66	0.520185	0.52331	0.526326	0.529428	0.530806	0.527626	0.520169	0.511658	0.505569	0.503629	0.505824	0.510509	0.514534	0.514603	0.510198	0.504829	0.503187	0.506505	0.511706	0.514929	0.515202	0.514262	0.514171	0.515647	0.518205	0.520499	0.520831	0.518403	0.514355	0.510347	0.506708	0.503011	0.500304	0.500369	0.503333	0.507003	0.509393	0.510179	0.51049	0.511128	0.506504	0.505131	0.503561	0.501912	0.500115	0.498633	0.498557
		67	0.480081	0.48136	0.47997	0.476512	0.472743	0.469497	0.46635	0.462528	0.458341	0.455511	0.455829	0.459587	0.46543	0.471514	0.47651	0.479677	0.480621	0.479378	0.476749	0.474137	0.472828	0.473278	0.475155	0.477874	0.480891	0.483537	0.485087	0.485404	0.485214	0.485309	0.485387	0.484222	0.480982	0.47641	0.47242	0.470713	0.471454	0.47345	0.475111	0.475699	0.491893	0.489305	0.489194	0.491326	0.494659	0.498614	0.502455
		68	0.516086	0.51852	0.519915	0.520656	0.522355	0.526602	0.533601	0.541489	0.547647	0.550329	0.548475	0.541292	0.529112	0.514597	0.50192	0.494461	0.492739	0.494436	0.496613	0.498391	0.501374	0.507181	0.514892	0.521059	0.522738	0.52021	0.516521	0.513712	0.510674	0.505494	0.498935	0.49367	0.490663	0.488545	0.486257	0.484631	0.484908	0.487486	0.492582	0.499474	0.511309	0.51119	0.511211	0.511435	0.512073	0.513228	0.514462
		69	0.54211	0.536695	0.532495	0.527206	0.519891	0.514234	0.514582	0.521871	0.533136	0.544714	0.554527	0.562071	0.567663	0.572542	0.577605	0.581115	0.578727	0.568079	0.552819	0.5408	0.537771	0.543489	0.553214	0.561625	0.565447	0.564316	0.560392	0.556701	0.5552	0.556507	0.560394	0.565528	0.5689	0.568183	0.5647	0.563108	0.56615	0.571438	0.572982	0.568428	0.471423	0.465429	0.464397	0.466547	0.468748	0.470586	0.47247
[truncated: 33 more columns]

## Sheet: Figure3b_b
Figure3bb
			Timepoint PM																																								Timepoint AT
			1	2	3	4	5	6	7	8	9	10	11	12	13	14	15	16	17	18	19	20	21	22	23	24	25	26	27	28	29	30	31	32	33	34	35	36	37	38	39	40	1	2	3	4	5	6	7
	Subject	1	0.492409	0.496888	0.501674	0.50558	0.50703	0.50521	0.501368	0.497677	0.494818	0.49149	0.486361	0.480244	0.475729	0.474729	0.476896	0.480486	0.484002	0.486423	0.486688	0.484151	0.479806	0.476341	0.476364	0.480289	0.486022	0.490717	0.492919	0.492929	0.491628	0.489385	0.486233	0.482316	0.478123	0.474524	0.47287	0.474112	0.47758	0.48115	0.483444	0.484683	0.518824	0.523473	0.527937	0.53126	0.531967	0.528941	0.523613
		2	0.536302	0.538812	0.539552	0.538057	0.535051	0.531766	0.529454	0.528292	0.527039	0.524557	0.521583	0.520055	0.520505	0.521371	0.521241	0.520716	0.521419	0.524022	0.527814	0.531817	0.53559	0.539003	0.541394	0.541592	0.539012	0.534673	0.530404	0.527224	0.524984	0.523607	0.523652	0.52546	0.528525	0.532171	0.536035	0.539572	0.541699	0.541656	0.53949	0.536274	0.50941	0.51079	0.511811	0.512098	0.511923	0.511518	0.510539
		3	0.490875	0.490184	0.487859	0.489203	0.495604	0.501312	0.500836	0.495005	0.490211	0.49182	0.49876	0.504564	0.503418	0.495305	0.485572	0.479941	0.479548	0.480605	0.478648	0.473351	0.468668	0.468127	0.470777	0.47272	0.472285	0.47157	0.472871	0.475186	0.476439	0.476882	0.478652	0.482092	0.485446	0.487117	0.486621	0.483015	0.475618	0.466459	0.461799	0.465239	0.479427	0.47584	0.47357	0.472302	0.471107	0.469868	0.468883
		4	0.533615	0.536199	0.537898	0.537623	0.535232	0.531509	0.527816	0.525504	0.524856	0.524933	0.52474	0.524582	0.525477	0.52768	0.530221	0.532115	0.533311	0.534447	0.53581	0.537057	0.537692	0.537556	0.536701	0.535388	0.5343	0.534127	0.534567	0.5342	0.5318	0.527592	0.523298	0.520976	0.52163	0.524387	0.52717	0.528187	0.527089	0.524946	0.523872	0.525014	0.578564	0.581366	0.584388	0.58624	0.586309	0.585318	0.584611
		5	0.495034	0.496541	0.499289	0.502186	0.504182	0.504966	0.504529	0.503464	0.503116	0.504694	0.507769	0.510549	0.511482	0.510377	0.507508	0.502625	0.495193	0.486075	0.478085	0.474418	0.476124	0.481337	0.486503	0.488098	0.484382	0.476776	0.469767	0.467911	0.472563	0.48104	0.488978	0.493456	0.495094	0.497322	0.502753	0.510089	0.515203	0.515316	0.510811	0.504491	0.493898	0.494906	0.492828	0.488819	0.485838	0.485721	0.487967
		6	0.511461	0.504896	0.502651	0.503789	0.50517	0.505846	0.507134	0.510805	0.517285	0.525497	0.53378	0.540653	0.545257	0.547606	0.548553	0.54913	0.549531	0.549057	0.547436	0.545695	0.544968	0.544804	0.543677	0.540909	0.537498	0.53501	0.534546	0.535856	0.536862	0.534304	0.526578	0.515407	0.504584	0.49726	0.495082	0.498374	0.506196	0.516127	0.524363	0.528235	0.519515	0.514575	0.515011	0.518728	0.522411	0.52553	0.52833
		7	0.499038	0.49152	0.486725	0.484961	0.485294	0.487982	0.493854	0.503497	0.514779	0.5224	0.521605	0.512897	0.501971	0.495562	0.497378	0.506642	0.519072	0.530014	0.537018	0.540443	0.54222	0.544416	0.546991	0.547838	0.545199	0.540256	0.535225	0.530696	0.524744	0.51524	0.502254	0.489633	0.483006	0.485709	0.495874	0.508044	0.516918	0.520367	0.51945	0.516861	0.51728	0.516687	0.518116	0.520296	0.522127	0.523803	0.525281
		8	0.503956	0.496206	0.494418	0.496369	0.497259	0.49578	0.494238	0.496053	0.501773	0.508955	0.516373	0.525545	0.536747	0.546292	0.550467	0.550296	0.549634	0.549695	0.548175	0.54385	0.538978	0.536255	0.535196	0.533415	0.530051	0.52665	0.525005	0.525518	0.527175	0.528553	0.528671	0.527866	0.527852	0.530481	0.535237	0.538207	0.534877	0.525151	0.515863	0.513497	0.505678	0.500236	0.500941	0.506457	0.513078	0.518605	0.521403
		9	0.458669	0.450036	0.441336	0.43404	0.428304	0.42481	0.425317	0.430654	0.438347	0.443397	0.442544	0.437772	0.435035	0.438588	0.447164	0.456126	0.462739	0.468063	0.474455	0.482463	0.490461	0.496216	0.498726	0.498665	0.497699	0.496961	0.496514	0.4957	0.494203	0.492237	0.490503	0.489911	0.491233	0.49398	0.496071	0.495141	0.490546	0.483662	0.476858	0.471983	0.494862	0.500591	0.500305	0.495228	0.489177	0.483959	0.479403
		10	0.528666	0.529136	0.52859	0.528	0.528657	0.530614	0.532558	0.532855	0.530943	0.527966	0.525938	0.526262	0.528749	0.532065	0.53477	0.536153	0.536111	0.534853	0.532642	0.52985	0.52688	0.524117	0.521836	0.520103	0.518811	0.518009	0.517979	0.518664	0.519363	0.519526	0.51951	0.520109	0.521477	0.52311	0.524353	0.524752	0.524107	0.522895	0.522315	0.523084	0.508707	0.508658	0.50939	0.510496	0.511425	0.511979	0.512147
		11	0.493458	0.494848	0.500859	0.511121	0.52202	0.529688	0.533175	0.534194	0.533263	0.5287	0.520102	0.510702	0.504462	0.501896	0.499267	0.492614	0.482163	0.473129	0.469999	0.471795	0.473966	0.474843	0.475398	0.474552	0.469423	0.462007	0.460071	0.468723	0.48415	0.498065	0.506401	0.510962	0.514708	0.517563	0.517049	0.510897	0.499453	0.486231	0.478272	0.479571	0.502113	0.500359	0.500268	0.502419	0.506383	0.511296	0.516058
		12	0.488724	0.481775	0.479241	0.480659	0.483126	0.485252	0.487135	0.489475	0.492196	0.494688	0.496742	0.498966	0.502291	0.507406	0.514171	0.52118	0.526345	0.528522	0.528422	0.52767	0.527157	0.526593	0.525354	0.523335	0.520819	0.517725	0.513455	0.508043	0.503319	0.501779	0.503804	0.506871	0.508142	0.506827	0.503507	0.498737	0.493438	0.48966	0.489862	0.494046	0.522645	0.524534	0.525101	0.523606	0.520677	0.518005	0.517073
		13	0.49695	0.499928	0.504559	0.509397	0.51273	0.513351	0.511414	0.509397	0.509908	0.512641	0.514941	0.514652	0.511792	0.507702	0.504349	0.503074	0.503381	0.502544	0.498571	0.49275	0.48895	0.489134	0.491509	0.492898	0.492711	0.492668	0.493866	0.494935	0.494096	0.491665	0.489746	0.48903	0.487661	0.483959	0.479192	0.476116	0.475892	0.477742	0.481447	0.486796	0.531078	0.535598	0.538219	0.538416	0.536756	0.534182	0.531708
		14	0.531953	0.526151	0.51611	0.507738	0.503991	0.500731	0.493967	0.486351	0.483674	0.488335	0.500024	0.519611	0.546093	0.572529	0.59055	0.599217	0.604122	0.608131	0.606876	0.594603	0.571678	0.545208	0.524932	0.517823	0.523693	0.533773	0.538146	0.535547	0.533344	0.534785	0.532208	0.516837	0.493917	0.48012	0.485992	0.503475	0.515211	0.512308	0.504639	0.505278	0.59822	0.597301	0.601836	0.612757	0.629116	0.647356	0.66157
		15	0.465389	0.450573	0.438247	0.432106	0.434567	0.446057	0.461936	0.47445	0.478369	0.474464	0.467961	0.463847	0.463871	0.467183	0.473107	0.481188	0.489077	0.492626	0.490402	0.486161	0.485325	0.488979	0.49323	0.493729	0.48976	0.483873	0.479838	0.481844	0.493215	0.513253	0.53505	0.549067	0.550233	0.541933	0.532124	0.525526	0.520549	0.513484	0.504048	0.495295	0.527353	0.527812	0.525819	0.522747	0.520519	0.519845	0.520846
		16	0.47059	0.474557	0.475	0.472348	0.469471	0.468793	0.470651	0.473037	0.474283	0.475438	0.479035	0.485947	0.493873	0.499039	0.498798	0.492844	0.482771	0.471287	0.461412	0.455101	0.452241	0.451155	0.450137	0.448296	0.445611	0.442817	0.441128	0.441555	0.444046	0.44716	0.448664	0.447215	0.443374	0.438713	0.434343	0.431299	0.431495	0.436269	0.444391	0.452407	0.494552	0.490176	0.487913	0.487141	0.487087	0.488828	0.49326
		17	0.511514	0.520037	0.523545	0.522822	0.521536	0.520834	0.518861	0.513702	0.506778	0.501544	0.499066	0.497549	0.495741	0.494351	0.493646	0.492757	0.492081	0.493869	0.499123	0.505412	0.508887	0.507357	0.501382	0.493487	0.486799	0.482979	0.480979	0.478066	0.472425	0.464451	0.456656	0.452525	0.454761	0.462779	0.472596	0.479727	0.482865	0.48395	0.485611	0.488421	0.515807	0.514182	0.512811	0.512022	0.512121	0.513142	0.514387
		18	0.508136	0.514258	0.521924	0.52925	0.536308	0.543784	0.550364	0.553798	0.55346	0.549661	0.541825	0.529837	0.517022	0.509073	0.508742	0.512802	0.515446	0.514367	0.511867	0.510208	0.507724	0.501339	0.491838	0.484529	0.483835	0.488682	0.494035	0.496076	0.494833	0.492918	0.492934	0.495372	0.497266	0.493546	0.481505	0.464295	0.449198	0.442567	0.449004	0.466635	0.52362	0.527781	0.530419	0.531317	0.530327	0.527515	0.52538
		19	0.488611	0.48681	0.48483	0.4836	0.483707	0.485196	0.487811	0.490967	0.493818	0.495468	0.49535	0.493456	0.490526	0.487711	0.485841	0.484777	0.48382	0.482693	0.481952	0.48231	0.484027	0.487059	0.491112	0.495221	0.497825	0.497949	0.496009	0.493383	0.491343	0.490449	0.490396	0.490365	0.4898	0.489049	0.489077	0.490521	0.493037	0.495515	0.496365	0.495016	0.503629	0.508042	0.509271	0.507693	0.505121	0.502838	0.501828
		20	0.502093	0.5011	0.501579	0.503695	0.506851	0.510243	0.513058	0.514873	0.515947	0.516999	0.518439	0.519624	0.519424	0.517455	0.51468	0.512435	0.51129	0.510563	0.509231	0.506897	0.504093	0.501222	0.498266	0.49536	0.49323	0.492304	0.49235	0.493016	0.493954	0.494577	0.494632	0.495003	0.496622	0.499257	0.501851	0.503967	0.505784	0.507391	0.50816	0.507714	0.506941	0.506847	0.506017	0.505509	0.506304	0.508341	0.510947
		21	0.524629	0.523258	0.522838	0.523151	0.523594	0.524172	0.52524	0.526758	0.527849	0.527506	0.525704	0.523757	0.523406	0.525695	0.530263	0.535431	0.538852	0.538946	0.535998	0.532107	0.529532	0.529191	0.530312	0.531532	0.531886	0.531048	0.528909	0.525727	0.52259	0.52112	0.522139	0.524943	0.528141	0.530687	0.531921	0.531306	0.528992	0.52628	0.524891	0.52532	0.523749	0.521686	0.522379	0.524914	0.526674	0.526302	0.524678
		22	0.521611	0.533199	0.540129	0.540811	0.53713	0.531798	0.527394	0.524405	0.521684	0.518612	0.51571	0.513314	0.510595	0.50668	0.501389	0.494792	0.486808	0.478703	0.473494	0.473642	0.478282	0.484233	0.488691	0.490378	0.488864	0.484867	0.480442	0.477905	0.478115	0.480453	0.483919	0.48788	0.491773	0.49468	0.495729	0.495157	0.494574	0.495458	0.4976	0.499597	0.505978	0.511807	0.514439	0.513749	0.511428	0.508458	0.504895
		23	0.456913	0.440668	0.43148	0.430007	0.433162	0.43873	0.444394	0.448167	0.449347	0.448761	0.448492	0.450931	0.457693	0.468339	0.479967	0.488275	0.490399	0.487579	0.484732	0.48655	0.49371	0.503032	0.510417	0.513678	0.513365	0.512061	0.51205	0.513775	0.516533	0.520251	0.525138	0.53041	0.534214	0.534941	0.532202	0.527591	0.523876	0.522314	0.519016	0.510576	0.530764	0.533359	0.534709	0.534423	0.532634	0.528739	0.521794
		24	0.494791	0.492407	0.494056	0.500332	0.508126	0.513154	0.513266	0.509721	0.505444	0.502616	0.501386	0.500078	0.49676	0.491126	0.484621	0.479119	0.476162	0.477258	0.482805	0.490526	0.496456	0.498605	0.498456	0.49872	0.500701	0.504087	0.507742	0.510226	0.510573	0.509366	0.508477	0.509388	0.51164	0.513428	0.513553	0.512397	0.510636	0.508134	0.505005	0.502323	0.501027	0.500318	0.500987	0.502665	0.504537	0.506238	0.508002
		25	0.505511	0.497822	0.490704	0.486354	0.483345	0.478681	0.472357	0.46782	0.46722	0.468699	0.469657	0.470876	0.475447	0.484458	0.495705	0.506603	0.516552	0.525743	0.533608	0.539451	0.543585	0.546018	0.544995	0.538885	0.52969	0.522557	0.520773	0.52322	0.526776	0.529569	0.531063	0.531939	0.534296	0.540068	0.54776	0.552556	0.550528	0.542382	0.531943	0.522986	0.514216	0.518507	0.523419	0.527106	0.529083	0.529893	0.529584
		26	0.529809	0.521534	0.51847	0.520819	0.525771	0.530627	0.533451	0.534096	0.533889	0.534058	0.535239	0.53795	0.542958	0.549968	0.556653	0.559984	0.559066	0.556065	0.554043	0.554359	0.556248	0.558547	0.56115	0.564429	0.567479	0.567611	0.562423	0.552249	0.540653	0.53209	0.529441	0.533314	0.543156	0.557123	0.570998	0.579063	0.577984	0.569499	0.559104	0.551628	0.580558	0.582723	0.586779	0.591385	0.595158	0.597587	0.598494
		27	0.513904	0.512106	0.511015	0.509245	0.506078	0.503105	0.50274	0.506236	0.512506	0.518952	0.523449	0.525259	0.524672	0.522525	0.520309	0.51977	0.521896	0.525965	0.529796	0.531129	0.529452	0.526723	0.525818	0.527676	0.530193	0.53026	0.526575	0.520278	0.513625	0.508543	0.506217	0.507166	0.511284	0.517411	0.523393	0.52713	0.527907	0.526482	0.524099	0.521802	0.512977	0.51407	0.514423	0.514287	0.514262	0.514581	0.515113
		28	0.495074	0.494252	0.494086	0.494385	0.494271	0.493187	0.49176	0.491401	0.493239	0.496889	0.500513	0.502686	0.504113	0.506524	0.509899	0.512182	0.511695	0.508802	0.504812	0.500852	0.497745	0.496104	0.495724	0.495947	0.496346	0.496625	0.495947	0.49357	0.490007	0.486789	0.485122	0.485225	0.48674	0.489183	0.492068	0.494777	0.496488	0.49661	0.495767	0.495239	0.512647	0.51424	0.515886	0.517805	0.520547	0.524213	0.527784
		29	0.547368	0.562145	0.565439	0.561204	0.554631	0.546523	0.540179	0.538904	0.540897	0.540549	0.535008	0.526709	0.519626	0.514401	0.508018	0.497167	0.481946	0.466172	0.454035	0.446511	0.440569	0.432651	0.42247	0.415067	0.41811	0.436462	0.466505	0.496678	0.515181	0.518637	0.513119	0.507196	0.505354	0.506881	0.509515	0.512581	0.517018	0.522609	0.525114	0.521297	0.540838	0.545826	0.54969	0.553229	0.557054	0.55964	0.559088
		30	0.499472	0.503876	0.506504	0.50573	0.501751	0.495536	0.488088	0.481163	0.477267	0.477305	0.478709	0.477361	0.472059	0.465622	0.461478	0.460165	0.460135	0.460184	0.460464	0.461841	0.465854	0.473928	0.485677	0.497895	0.506942	0.511466	0.512336	0.510314	0.505757	0.500076	0.496211	0.497057	0.503894	0.515245	0.527015	0.534384	0.53502	0.529739	0.520401	0.509494	0.506178	0.501628	0.501035	0.503259	0.506246	0.509948	0.51469
		31	0.513854	0.525269	0.533711	0.536821	0.534798	0.528942	0.52087	0.511113	0.499497	0.486644	0.473966	0.463267	0.456349	0.453942	0.453504	0.450711	0.444631	0.440041	0.441768	0.448601	0.45491	0.4577	0.459542	0.465045	0.475745	0.48853	0.498158	0.501323	0.499036	0.495641	0.495787	0.501436	0.51103	0.521302	0.530348	0.538672	0.546993	0.5533	0.550369	0.535293	0.534346	0.523514	0.521936	0.528903	0.539269	0.549138	0.55544
		32	0.483821	0.48748	0.49081	0.492416	0.494877	0.500509	0.505091	0.501126	0.487333	0.471147	0.462464	0.466427	0.480764	0.496641	0.503922	0.499967	0.492409	0.491443	0.498793	0.507421	0.509245	0.502358	0.490126	0.47752	0.467776	0.461896	0.459497	0.460146	0.463631	0.468168	0.470308	0.467761	0.463383	0.463397	0.471038	0.482018	0.487936	0.484605	0.47737	0.474241	0.544625	0.551656	0.557217	0.559452	0.558669	0.556806	0.555388
		33	0.508858	0.510219	0.512312	0.515567	0.519747	0.52332	0.524178	0.521151	0.515623	0.510431	0.506607	0.50218	0.495334	0.487056	0.479393	0.472602	0.466018	0.460589	0.458999	0.463297	0.473045	0.485294	0.496653	0.505475	0.511664	0.514406	0.512349	0.506744	0.502793	0.505782	0.516333	0.529786	0.540154	0.544167	0.542412	0.537516	0.531886	0.526641	0.521357	0.515799	0.531932	0.538111	0.542072	0.541879	0.537844	0.531895	0.526226
		34	0.49557	0.502387	0.505029	0.50187	0.494013	0.48368	0.473436	0.46504	0.459933	0.460129	0.466852	0.477791	0.487278	0.490717	0.488182	0.48324	0.479322	0.478117	0.479591	0.482229	0.483491	0.481915	0.478833	0.477788	0.481115	0.487279	0.491789	0.491657	0.488311	0.485767	0.485755	0.485931	0.482529	0.474755	0.465882	0.461503	0.465414	0.47659	0.487523	0.491476	0.528493	0.539613	0.541864	0.537505	0.532963	0.531011	0.530832
		35	0.49298	0.510815	0.521121	0.518317	0.508043	0.499428	0.495226	0.491333	0.486087	0.482313	0.481564	0.48077	0.4774	0.473667	0.474776	0.483489	0.495631	0.500397	0.487923	0.459434	0.427721	0.406434	0.399148	0.400225	0.403152	0.406895	0.414079	0.426205	0.440723	0.453182	0.460876	0.465374	0.470119	0.476033	0.479713	0.478091	0.473084	0.470128	0.470753	0.471936	0.526348	0.532619	0.53181	0.527419	0.524971	0.52391	0.520198
		36	0.514556	0.502961	0.49593	0.496119	0.502329	0.51121	0.518453	0.522289	0.524608	0.528224	0.532981	0.536246	0.536865	0.537281	0.540395	0.545443	0.548619	0.548334	0.547935	0.551899	0.560452	0.569561	0.575004	0.574812	0.568797	0.557882	0.544041	0.530046	0.518943	0.513444	0.514726	0.521401	0.529702	0.535639	0.537499	0.536718	0.535638	0.535029	0.534442	0.53382	0.523263	0.529473	0.532704	0.533073	0.531562	0.527727	0.520698
		37	0.531348	0.537296	0.5415	0.544225	0.545452	0.543597	0.538108	0.5303	0.522662	0.517398	0.515365	0.515846	0.517283	0.518588	0.520116	0.52316	0.52799	0.532537	0.533828	0.530709	0.524515	0.517206	0.510062	0.504066	0.500262	0.498849	0.498572	0.497608	0.495339	0.493272	0.494148	0.499776	0.509238	0.519	0.524998	0.525283	0.521186	0.516104	0.513423	0.514106	0.51899	0.512849	0.514164	0.520875	0.527786	0.532235	0.533717
		38	0.479169	0.477495	0.470572	0.461391	0.453838	0.448981	0.445417	0.440622	0.43382	0.427446	0.424763	0.426561	0.431026	0.436208	0.441251	0.44591	0.450486	0.456123	0.46381	0.47271	0.480447	0.485064	0.486444	0.485741	0.484292	0.483112	0.483415	0.486619	0.493191	0.501458	0.508506	0.512354	0.512904	0.5112	0.508323	0.504729	0.499865	0.49309	0.485114	0.478155	0.473053	0.476423	0.48025	0.482556	0.481895	0.47818	0.472796
		39	0.506181	0.507781	0.510718	0.514312	0.517517	0.519662	0.520613	0.520377	0.518972	0.516752	0.514646	0.5136	0.513863	0.51501	0.516527	0.518133	0.51959	0.520402	0.519758	0.517123	0.513042	0.509134	0.506909	0.50669	0.507562	0.508071	0.507067	0.504474	0.501354	0.498857	0.497027	0.494828	0.491353	0.486795	0.482347	0.479179	0.477761	0.478132	0.481826	0.489289	0.487176	0.485464	0.486948	0.490415	0.493659	0.495943	0.497499
		40	0.52422	0.529645	0.537979	0.543422	0.543067	0.539609	0.536358	0.534428	0.533299	0.532158	0.530713	0.528771	0.52656	0.52441	0.522755	0.521545	0.520596	0.519802	0.519674	0.521203	0.524834	0.529214	0.531951	0.532347	0.532084	0.532649	0.533268	0.532461	0.530155	0.527039	0.523297	0.519076	0.515544	0.514037	0.514965	0.517939	0.522421	0.527321	0.53062	0.531111	0.5051	0.502954	0.504991	0.508898	0.512017	0.514302	0.516008
		41	0.539678	0.544774	0.550213	0.553244	0.553125	0.551912	0.55195	0.553632	0.555271	0.554897	0.551831	0.546907	0.542406	0.541224	0.544742	0.550676	0.55423	0.552103	0.545351	0.537858	0.532195	0.52787	0.523354	0.519023	0.517035	0.519046	0.524036	0.528904	0.530992	0.530232	0.528448	0.527165	0.526531	0.525776	0.524281	0.521937	0.519385	0.517731	0.519116	0.524106	0.515391	0.517772	0.520728	0.524033	0.527332	0.530026	0.531696
		42	0.621822	0.615137	0.594624	0.571998	0.558989	0.55697	0.562333	0.570859	0.579402	0.585527	0.586847	0.582423	0.574707	0.568304	0.566972	0.57297	0.587358	0.607112	0.624447	0.633656	0.636545	0.637563	0.635668	0.628162	0.618954	0.61847	0.631318	0.649035	0.654542	0.637324	0.603536	0.573446	0.564304	0.576362	0.595649	0.610047	0.61726	0.618801	0.615416	0.609041	0.582399	0.572572	0.562376	0.554882	0.554297	0.563351	0.57946
		43	0.49007	0.491582	0.490892	0.488421	0.484778	0.47902	0.470158	0.460431	0.454653	0.455988	0.462823	0.470575	0.475563	0.47708	0.477059	0.478285	0.482192	0.487795	0.492941	0.49567	0.493826	0.486047	0.474836	0.466808	0.466712	0.473041	0.480876	0.487583	0.493141	0.496704	0.495638	0.48889	0.480023	0.475999	0.482203	0.498173	0.517296	0.530756	0.530823	0.517929	0.519105	0.519005	0.517577	0.514351	0.510793	0.509697	0.5128
		44	0.577124	0.583888	0.587955	0.589737	0.591949	0.595877	0.600727	0.604919	0.607653	0.608367	0.606139	0.60015	0.590618	0.578375	0.564748	0.551966	0.543274	0.540969	0.544277	0.548997	0.550503	0.547441	0.542551	0.539293	0.538591	0.539314	0.540684	0.543001	0.546052	0.548703	0.54991	0.550068	0.550345	0.551762	0.55429	0.556886	0.557969	0.557019	0.556139	0.557582	0.570368	0.580641	0.587676	0.591359	0.594841	0.599612	0.604325
		45	0.501773	0.508422	0.51471	0.519743	0.522522	0.522251	0.519921	0.51695	0.513674	0.509728	0.505142	0.50034	0.495497	0.490461	0.484836	0.478323	0.471466	0.466147	0.464393	0.467026	0.473287	0.481106	0.486863	0.487196	0.481831	0.474595	0.470248	0.471693	0.479099	0.490381	0.501269	0.507082	0.505666	0.498688	0.489806	0.481746	0.475667	0.472153	0.472915	0.478105	0.512051	0.509703	0.509803	0.509702	0.508576	0.509489	0.513895
		46	0.527361	0.525672	0.522218	0.518596	0.516449	0.515863	0.516037	0.516791	0.518992	0.523244	0.528299	0.531309	0.530482	0.527206	0.5249	0.525764	0.529023	0.532106	0.533173	0.532481	0.531466	0.530968	0.530981	0.531443	0.532384	0.533218	0.533042	0.531437	0.528848	0.526006	0.523605	0.522018	0.521204	0.520865	0.521161	0.522931	0.526544	0.530697	0.532801	0.53181	0.513638	0.507424	0.504169	0.503624	0.503629	0.502838	0.501196
		47	0.551267	0.555884	0.548781	0.534937	0.524117	0.520869	0.523508	0.52666	0.525996	0.520439	0.51132	0.501286	0.494201	0.493621	0.499972	0.509449	0.516702	0.518899	0.517907	0.518526	0.523851	0.532566	0.540795	0.545366	0.54404	0.535328	0.520774	0.506386	0.499003	0.500931	0.509208	0.51958	0.530531	0.542853	0.555784	0.564443	0.56338	0.552599	0.539	0.529797	0.519741	0.512926	0.508369	0.506345	0.505354	0.504792	0.505337
		48	0.536285	0.531381	0.532967	0.540048	0.549474	0.55942	0.568208	0.574282	0.576863	0.576502	0.574757	0.572909	0.571237	0.569239	0.566555	0.563352	0.560136	0.557238	0.555008	0.553915	0.554026	0.554282	0.553453	0.551512	0.549692	0.549319	0.551133	0.554501	0.556646	0.554176	0.546818	0.538683	0.534397	0.534856	0.537456	0.539531	0.540303	0.540524	0.541855	0.545037	0.513549	0.509637	0.506648	0.504746	0.503836	0.503728	0.503345
		49	0.541381	0.547186	0.551031	0.553242	0.554516	0.554269	0.55203	0.547617	0.54029	0.529433	0.516747	0.506482	0.502118	0.50358	0.508525	0.515449	0.523548	0.530473	0.532482	0.527858	0.518822	0.510204	0.506968	0.512225	0.525227	0.540661	0.551793	0.555348	0.553102	0.548472	0.543333	0.538154	0.533752	0.530796	0.528516	0.524741	0.518315	0.510927	0.507962	0.512348	0.486311	0.484611	0.481466	0.476263	0.470254	0.466015	0.465129
		50	0.622769	0.63653	0.644215	0.64244	0.631851	0.615975	0.601309	0.593241	0.592475	0.595233	0.596917	0.595592	0.592971	0.592011	0.593986	0.598249	0.604252	0.611231	0.616026	0.613855	0.602987	0.587392	0.574299	0.569348	0.573564	0.583361	0.593524	0.600285	0.602467	0.600651	0.597141	0.595273	0.596865	0.599452	0.597934	0.589363	0.576356	0.565617	0.564478	0.573719	0.564086	0.57252	0.579533	0.583277	0.583025	0.57886	0.572936
		51	0.52564	0.529016	0.531402	0.53292	0.534259	0.535643	0.536948	0.537243	0.535367	0.531252	0.526453	0.52256	0.519821	0.517603	0.515575	0.513589	0.51127	0.508619	0.506548	0.506165	0.507647	0.510474	0.514204	0.518731	0.523773	0.528671	0.532356	0.533587	0.531526	0.526546	0.520221	0.5144	0.510221	0.507799	0.506398	0.504822	0.502295	0.499527	0.499736	0.504681	0.523662	0.52806	0.532406	0.536338	0.539514	0.540776	0.539313
		52	0.471642	0.47223	0.479123	0.487812	0.491408	0.487954	0.481165	0.475851	0.47303	0.470446	0.466664	0.462837	0.461052	0.462112	0.464799	0.466673	0.466234	0.464583	0.46438	0.467099	0.47189	0.476749	0.480162	0.48197	0.483425	0.485943	0.489496	0.492511	0.493889	0.494188	0.494787	0.4962	0.497894	0.49862	0.497353	0.494448	0.492299	0.492989	0.49425	0.492387	0.510937	0.521587	0.530753	0.537809	0.544047	0.549092	0.549871
		53	0.508187	0.505899	0.505934	0.507869	0.510702	0.514184	0.517617	0.519613	0.519234	0.517197	0.515137	0.514014	0.513563	0.513127	0.512376	0.51141	0.510599	0.510434	0.511168	0.512469	0.513526	0.513611	0.512655	0.511319	0.510491	0.510742	0.512271	0.514954	0.51822	0.521134	0.523052	0.523921	0.523908	0.523046	0.521539	0.519934	0.518713	0.517863	0.517042	0.516132	0.499204	0.49934	0.496558	0.491984	0.488143	0.486273	0.485164
		54	0.495919	0.495458	0.494061	0.493994	0.497332	0.50325	0.508702	0.511168	0.510672	0.508916	0.50744	0.506869	0.507337	0.508743	0.510617	0.511993	0.511488	0.508213	0.502776	0.497216	0.493356	0.491706	0.491716	0.492417	0.492411	0.490375	0.486182	0.481322	0.477598	0.47571	0.475157	0.475338	0.476151	0.477493	0.478719	0.479148	0.479044	0.479459	0.481733	0.48581	0.517213	0.515843	0.51687	0.519084	0.520751	0.521351	0.521086
		55	0.546955	0.539194	0.534638	0.533425	0.53593	0.543802	0.55565	0.566488	0.570682	0.566452	0.557762	0.55132	0.550501	0.553019	0.55475	0.554631	0.554995	0.558357	0.564666	0.571025	0.57413	0.573448	0.571668	0.571291	0.572111	0.572885	0.573969	0.57639	0.5794	0.580931	0.580239	0.57918	0.580376	0.584091	0.586733	0.583845	0.574949	0.564659	0.558576	0.558199	0.527754	0.529403	0.532089	0.534525	0.536314	0.538322	0.540926
		56	0.52265	0.529975	0.534454	0.535702	0.53478	0.532091	0.527975	0.522859	0.517426	0.512545	0.508842	0.50631	0.504442	0.502804	0.501251	0.499649	0.497742	0.495624	0.494059	0.494021	0.49566	0.497929	0.499375	0.499466	0.498912	0.498775	0.499477	0.500922	0.503006	0.505677	0.508512	0.51076	0.511711	0.511091	0.509168	0.50667	0.504467	0.503168	0.50331	0.504829	0.507709	0.501782	0.499173	0.499712	0.501871	0.504835	0.507575
		57	0.480179	0.473113	0.46889	0.467506	0.468217	0.471347	0.476166	0.480623	0.483295	0.484916	0.486827	0.488469	0.487757	0.483855	0.478304	0.473453	0.470734	0.470536	0.472425	0.475129	0.476933	0.477382	0.478335	0.48262	0.490773	0.500232	0.507959	0.513258	0.517062	0.519799	0.520714	0.519255	0.516516	0.515375	0.518525	0.526088	0.535106	0.541159	0.538405	0.52576	0.506269	0.49233	0.488304	0.492113	0.498066	0.504468	0.511334
		58	0.455127	0.446577	0.442354	0.445137	0.453916	0.465327	0.47538	0.481499	0.483187	0.480835	0.475025	0.466793	0.458604	0.453369	0.452892	0.456459	0.461602	0.465713	0.468022	0.469132	0.469342	0.467996	0.465274	0.462727	0.461998	0.463583	0.467206	0.471307	0.472962	0.469969	0.464158	0.460443	0.462743	0.470953	0.482397	0.493939	0.502939	0.506913	0.503127	0.492375	0.517	0.524216	0.52927	0.530475	0.52818	0.524398	0.522171
		59	0.458431	0.444366	0.439359	0.442299	0.44861	0.456107	0.463096	0.46938	0.47659	0.486709	0.499352	0.511429	0.518763	0.518573	0.510759	0.497824	0.48432	0.475027	0.472421	0.47445	0.477093	0.478474	0.480446	0.484744	0.489969	0.493078	0.493508	0.49416	0.498329	0.507202	0.519451	0.532023	0.54062	0.54206	0.536307	0.526581	0.516747	0.509349	0.504009	0.499395	0.532303	0.530254	0.529543	0.529864	0.529833	0.529414	0.530424
		60	0.533454	0.538759	0.541127	0.540511	0.538496	0.536158	0.53404	0.532203	0.530203	0.528014	0.526989	0.529421	0.536074	0.544838	0.552033	0.555364	0.555324	0.554075	0.553222	0.552502	0.550298	0.545221	0.537662	0.529467	0.52233	0.516325	0.510062	0.50193	0.491962	0.482579	0.477021	0.47663	0.480262	0.485765	0.491273	0.495288	0.497282	0.498387	0.501676	0.50834	0.544216	0.555375	0.56127	0.561225	0.55767	0.552718	0.548382
		61	0.519345	0.506712	0.502172	0.507366	0.517012	0.525643	0.532984	0.543283	0.557465	0.568776	0.569369	0.55982	0.549013	0.544303	0.544777	0.545183	0.543528	0.542415	0.54461	0.550222	0.557608	0.565059	0.571442	0.576334	0.579616	0.580628	0.577921	0.570405	0.559164	0.547838	0.540553	0.538738	0.540018	0.539795	0.534764	0.52559	0.517067	0.514409	0.519482	0.528978	0.508455	0.501966	0.499213	0.499686	0.501298	0.503197	0.504837
		62	0.513218	0.518371	0.519453	0.519148	0.521194	0.525718	0.530776	0.534627	0.536591	0.536296	0.533414	0.528413	0.522709	0.517487	0.512634	0.507437	0.501962	0.497369	0.494854	0.494773	0.496478	0.498618	0.499393	0.497108	0.49104	0.482134	0.472692	0.46511	0.460698	0.459523	0.46096	0.464137	0.468147	0.472225	0.475729	0.478135	0.479454	0.48077	0.483912	0.489129	0.494727	0.490227	0.488436	0.488754	0.48987	0.491779	0.494593
		63	0.484791	0.484307	0.487834	0.493301	0.497338	0.498668	0.497789	0.495958	0.494047	0.491788	0.487775	0.480835	0.472047	0.465133	0.464011	0.469221	0.476938	0.481997	0.481894	0.478505	0.47631	0.478558	0.484464	0.490608	0.494802	0.497609	0.500696	0.50488	0.509507	0.51246	0.511335	0.505535	0.497612	0.492137	0.492412	0.497942	0.505178	0.510713	0.511461	0.506788	0.556192	0.552432	0.552296	0.553254	0.551426	0.5469	0.543433
		64	0.519295	0.518006	0.517789	0.518585	0.51995	0.521639	0.523422	0.525321	0.527674	0.530529	0.53312	0.534636	0.535123	0.535166	0.534935	0.534314	0.533479	0.532609	0.531121	0.528119	0.523797	0.519761	0.517616	0.517434	0.517883	0.517814	0.517565	0.518575	0.521501	0.525006	0.526531	0.524437	0.519072	0.512359	0.506714	0.50424	0.505892	0.510758	0.516347	0.520319	0.49869	0.495154	0.493038	0.491944	0.491144	0.49089	0.491482
		65	0.563275	0.567699	0.569605	0.57008	0.570756	0.571263	0.571048	0.570497	0.569956	0.568291	0.56419	0.558383	0.55362	0.551989	0.553007	0.554281	0.55394	0.55201	0.549717	0.547871	0.54638	0.544787	0.542947	0.541142	0.539966	0.539937	0.541192	0.543112	0.544478	0.544375	0.543301	0.542764	0.543794	0.546077	0.548435	0.549406	0.54802	0.544857	0.542943	0.544493	0.54029	0.537161	0.537042	0.53894	0.540703	0.541949	0.543435
		66	0.560771	0.554546	0.552218	0.553783	0.5575	0.562312	0.567546	0.572779	0.57729	0.580523	0.583381	0.587105	0.59132	0.594307	0.595713	0.596938	0.599081	0.601224	0.601528	0.599099	0.594757	0.589862	0.585071	0.580461	0.576545	0.57415	0.573356	0.573159	0.572605	0.571707	0.571295	0.571565	0.571378	0.568894	0.563737	0.557685	0.553793	0.554124	0.558809	0.565541	0.573742	0.568036	0.565615	0.565044	0.56529	0.567746	0.572419
		67	0.550946	0.547335	0.546204	0.546414	0.546455	0.546786	0.548263	0.550627	0.552402	0.552333	0.550604	0.548565	0.547467	0.54777	0.549459	0.552329	0.555895	0.559208	0.561049	0.560447	0.557539	0.553821	0.55145	0.552068	0.555849	0.561265	0.566228	0.570089	0.573798	0.578122	0.582627	0.586829	0.590582	0.592914	0.591612	0.585183	0.574837	0.56424	0.557503	0.55601	0.533015	0.533546	0.534972	0.536329	0.536235	0.533973	0.529823
		68	0.520364	0.515519	0.515935	0.520116	0.524875	0.529069	0.532529	0.534862	0.53546	0.534027	0.531315	0.529316	0.530154	0.534014	0.538621	0.541216	0.54061	0.537521	0.533971	0.532737	0.53599	0.54345	0.552449	0.56019	0.565458	0.567873	0.566809	0.561777	0.553576	0.544079	0.534945	0.527033	0.521159	0.518582	0.51965	0.522394	0.523738	0.52283	0.522519	0.525285	0.508307	0.503197	0.499599	0.497803	0.49737	0.498355	0.500541
		69	0.529742	0.530363	0.52361	0.511453	0.498218	0.487813	0.485214	0.493682	0.510742	0.528225	0.538464	0.539281	0.533043	0.522539	0.509699	0.497103	0.487983	0.484642	0.487181	0.493916	0.501148	0.504882	0.503974	0.502192	0.504626	0.512995	0.52415	0.532894	0.535593	0.533284	0.531282	0.534438	0.541865	0.54835	0.549842	0.546202	0.538724	0.529201	0.520773	0.516481	0.500415	0.50153	0.50172	0.501162	0.500616	0.500816	0.502046
[truncated: 33 more columns]

[truncated: 16 more sheets: Figure3c_t, Figure3bt, Figure3bb, Figure3c_b, FigureS2a, FigureS3a, FigureS2b, FigureS3b, FigureS4a, FigureS4b, FigureS4c, FigureS4d, FigureS5a, FigureS5b, FigureS5c, FigureS5d]
